# Supplementary material for: In Vitro Bioassay Evidence for Chemical Mixture Propagation from the Environment to Humans
Source: Environ Sci Technol. 2026 Jun 2;60(23):16498–513. doi: 10.1021/acs.est.6c00908 (PMC13290017; doi:10.1021/acs.est.6c00908)
Supplement: Supplementary file 1 [file es6c00908_si_001.xlsx]

## Sheet: Table of contents
	Table of content
Table S1	Samples, volume extracted, and maximum relative enrichment factor tested
Table S2	List of chemicals that were semi-quantified
Table S3	Concentrations detected in the samples in mol/L or mol/kg for fish
Table S4	Bioassays and QA/QC reference parameters
Table S5	Summary of bioassay results of the extracts
Table S6	Bioassay results of the extracts in the zebrafish embryo toxicity
Table S7	Bioassay results of the extracts in the neurite outgrowth inhibition assay with SH-SY5Y
Table S8	Bioassay results of the extracts in the acetylcholinesterase inhibition with SH-SY5Y cells
Table S9	Bioassay results of the extracts in the oxidative stress response assays with AREc32
Table S10	Bioassay results of the extracts in the MitoOxTox assay with AREc32
Table S11	Bioassay results of the extracts in the thyroid hormone receptor transactivation assay (THR-TA)
Table S12	Bioassay results of the extracts in the assay for competition with FITC-T4 for transthyretin (TTR) protein binding
Table S13	Bioassay results of the extracts in the assay for competition with FITC-T4 for thyroxine-binding globulin (TBG)
Table S14	Bioassay results of the extracts in the Deiodinase type 1
Table S15	Bioassay results of the extracts in the Deiodinase type 2
Table S16	Bioassay results of the extracts in the Deiodinase type 3
Table S17	Bioassay results of the extracts in the Dehalogenase (Iodotyrosine Deiodinase Activity (Iodine recycling))
Table S18	Bioassay results of the extracts in the Sodium-Iodide-Symporter (NIS) activity
Table S19	Bioassay results of the extracts in AhR CALUX assay for the activation of the arylhydrocarbon receptor
Table S20	Bioassay results of the extracts in PPARγ-BLA assay for the activation of the peroxisome proliferator activated receptor (PPARγ)
Table S21	Bioassay results of the extracts in the Androgen Receptor (AR) Transcriptional Activation Assay (agonist and antagonist mode)
Table S22	Bioassay results of the extracts in the ER-Luc Estrogen Receptor (ER) Transcriptional Activation Assay
Table S23	Bioassay results of the extracts in the ER-BLA Estrogen Receptor (ER) Transcriptional Activation Assay
Table S24	Bioassay results of the extracts in the PluriLum assays based on 3D embryoid bodies made from hIPSC
Table S25	Bioassay results of the extracts in the assay for induction of phosphorylation of H2AX histone in response to DNA damage (γH2AX) and Phospho-histone 3 (pH3) marker of mitosis and cell cycle arrest in G2/M phase in HepG2 cells
Table S26	Bioassay results of the extracts in the assay for induction of phosphorylation of H2AX histone in response to DNA damage (γH2AX) and Phospho-histone 3 (pH3) marker of mitosis and cell cycle arrest in G2/M phase in SH-SY5Y cells
Table S27	Physicochemical properties and baseline toxicity prediction of the chemicals tested individually and in mixtures
Table S28	Mixture stocks concentrations and mixture composition in the bioassays
Table S29	Individual chemicals and defined mixtures in the neurite outgrowth inhibition (NOI) assay with SH-SY5Y
Table S30	Individual chemicals and defined mixtures in the assay for oxidative stress response with AREc32
Table S31	Individual chemicals and defined mixtures in the MitoOxTox assay with AREc32
Table S32	Individual chemicals and defined mixtures in the assay for competition with FITC-T4 for transthyretin (TTR) protein binding
Table S33	Individual chemicals and defined mixtures in the assay for Sodium-Iodide-Symporter (NIS) activity
Table S34	Individual chemicals and defined mixtures in the androgen receptor (AR) transcriptional activation assay
Table S35	Individual chemicals and defined mixtures in the assay for induction of phosphorylation of H2AX histone in response to DNA damage (γH2AX) iand Phospho-histone 3 (pH3) marker of mitosis and cell cycle arrest in G2/M phase in SH-SY5Y cells
Table S36	Mixture modelling concentration addition (CA)
Table S37	Reference chemicals for and derivation of bioanalytical equivalent concentrations (BEQ), as well as effect-based trigger values (EBT-BEQ)
Table S38	Simplified toxicokinetic model to relate the food intake to blood concentrations
Table S39	Bioanalytical equivalent concentration model: Neurite outgrowth inhibition (NOI)
Table S40	Bioanalytical equivalent concentration model: Mitochondrial membrane potential inhibition in AREc32
Table S41	Bioanalytical equivalent concentration model: Competition with FITC-T4 for transthyretin (TTR) protein binding
Table S42	Bioanalytical equivalent concentration model: Sodium-Iodide-Symporter (NIS)
Table S43	Bioanalytical equivalent concentration model: Androgen Receptor (AR) Transcriptional Activation Assay (Antagonism)

## Sheet: S1 Samples
Table S1. Samples, volume extracted and maximum relative enrichment factor tested
Details in S. Motteau et al., Determination of Chemical Mixtures in Environmental, Food, and Human Samples Using High-Resolution Mass Spectrometry-Based Suspect Screening Approaches. Environ. Sci. Technol. 59, 21265–21277 (2025).
	Code	Sample type	Origin	volume (L) for water, milk, serum or mass (g) for fish	Extraction factor (EF)	max relative enrichment factor (REF) tested in the bioassays
Water	WW	Waste water treatment plant influent	Leipzig, Germany Amsterdam, The Netherlands Copenhagen, Denmark Ghent, Belgium Nantes, France Trondheim, Norway Brno, Czech Republic Zürich, Switzerland Girona, Spain Ispra, Italy	24	2400	300
	EFF	Wastewater treatment plant effluent		24	2400	300
	SW	Surface water		48	4800	300
	DW	Drinking water		72	7200	300
	BW	Bottled water		72	7200	300
	BWSPE	Blank SPE			7200	300
	BWF	Blank Filtration+ SPE			7200	300
Fish	FFW	Fatty Fish Wild	For details see below	240 g	24	0.5
	FFA	Fatty Fish Aquaculture		240 g	24	0.5
	LFW	Lean Fish wild		240 g	24	0.5
	BF1	Blank for Fish 1			24	0.5
	BF2	Blank for Fish 2			24	0.5
Milk	OCM	Organic Cow Milk, UHT, Whole milk	Germany The Netherlands Denmark Belgium France Spain Italy	0.96	96	2
	CCM	Conventional Cow Milk, UHT, Whole milk		0.96	96	2
	BM1	Blank Milk 1			96	2
	BM2	Blank Milk 2			96	2
	BM3	Blank Milk 3			96	2
	BM4	Blank Milk 4			96	2
	HBM	Human Breast Milk		0.3	96	2
	BHBM	Blank Human Breast Milk			96	2
Serum	S1	Adult Serum Denmark	already pooled samples obtained from blood banks, individual blood collection, and or commercial suppliers (detaisl in Motteau et al. 2025)	0.24	36	2
	S2	Adult Serum Australia - Males and Females		0.24	36	2
	S3	Adult Serum Australia - Females in Bearing Age		0.24	36	2
	S4	Cord Blood Serum Denmark		0.24	36	2
	S5	Adult Serum Europe*		0.24	36	2
	BSSPE	Blank Serum			36	2
	BS5SPE	Blank Serum (matching extraction with S5)			36	2
	BBCB	Blank blood collection bag			36	2
		**: Spain, Netherlands and Europe (unknown countries)
	Details on fish (reprinted Table S5 in Motteau et al. 2025)
	Origin	Type	Fishing site
	The Netherlands	Salmon wild	Alaska
		Salmon aquaculture	Norway
		Cod wild	Norway
	Denmark	Salmon aquaculture	Norway
		Cod wild	North Sea
	Germany	Salmon aquaculture	Germany
		Cod wild,	Iceland
		Colefish Wild	North Sea
	Portugal	Salmon wild	Alaska
		Salmon aquaculture	Norway
		Cod wild	Atlantic North
	France	Salmon wild	Pacific North
		Salmon aquaculture	Scotland
		Cod wild	Atlantic North
	Italy	Salmon from aquaculture	Scotland
		Cod wild	Atlantic North-East
	Spain	Salmon from aquaculture	Norway
		Cod wild	Norway

## Sheet: S2 chemical analysis
Table S2. List of chemicals that were semi-quantified
Name	Identifier (CAS Number)	Analytical method	Quantification method	m/z	Retention time (min)	Brand/supplier of the the standard	Purity external standard	Calibration range (µg/L)	Calibration range (for influent wastewater sample WW in LC)
2,3,4,5-Tetrachlorophenol	4901-51-3	GC-HRMS	Calibration in matrix	231.882	16.17	DR.Ehrenstorfer	>98%	10-500
2,4-Dibromophenol	615-58-7	GC-HRMS	Calibration in matrix	251.86	12.31	DR.Ehrenstorfer	0.99	10-500
2,4-Dichlorophenol	120-83-2	GC-HRMS	Calibration in matrix	161.963	9.26	DR.Ehrenstorfer	>99%	10-500
2,4-Dihydroxybenzophenone	131-56-6	LC-HRMS	Calibration in matrix	213.056	10.67	Sigma-Aldrich	>99%	10-500	50-1000
2-hydroxy-4-methoxybenzophenone	131-57-7	LC/GC-HRMS	Calibration in matrix	227.0714 (LC) / 227.0700 (GC)	12.99 (LC) / 25.9 (GC)	Sigma-Aldrich	>98%	10-500	50-1000
2-Hydroxyatrazine	2163-68-0	LC-HRMS	Calibration in matrix	198.135	6.71	Sigma-Aldrich	>98%	10-500	50-1000
4-Nitrophenol	100-02-7	LC-HRMS	Calibration in matrix	138.02	7.68	Sigma-Aldrich	>98%	10-500	50-1000
4-Toluenesulfonamide	70-55-3	LC-HRMS	Calibration in matrix	170.028	6.73	Sigma-Aldrich	>99%	10-500	50-1000
Atrazine	1912-24-9	LC-HRMS	Calibration in matrix	216.101	9.96	Sigma-Aldrich	>98%	10-500
Atrazine desethyl	6190-65-4	LC-HRMS	Calibration in matrix	188.07	6.95	DR.Ehrenstorfer	0.99	10-500	50-1000
Benzo(g,h,i)perylene	191-24-2	GC-HRMS	Calibration in matrix	276.093	40.9	LGC standard	>98%	10-500
Bisphenol A	80-05-7	LC/GC-HRMS	Calibration in matrix	227.1078 (LC) / 213.0910 (GC)	10.23 (LC) / 28.4 (GC)	Cambridge Isotope Laboratories	0.98	10-500	50-1000
Bisphenol AF	1478-61-1	GC-HRMS	Calibration in matrix	267.063	25.93	Cambridge Isotope Laboratories	0.98	10-500
Bisphenol F	620-92-8	LC/GC-HRMS	Calibration in matrix	199.0765 (LC) / 200.0830 (GC)	9.09 (LC) / 26.5 (GC)	Cambridge Isotope Laboratories	0.98	10-500	50-1000
Bisphenol S	80-09-1	LC-HRMS	Calibration in matrix	249.023	7.65	Sigma-Aldrich	>98%	10-500	50-1000
Butylparaben	94-26-8	LC-HRMS	Calibration in matrix - External Calibration for serums	193.087	11.11	Sigma-Aldrich	>99%	10-500 (5 to 100 for external calibration)	50-1000
Caffeine	58-08-2	LC-HRMS	Calibration in matrix	195.088	5.41	DR.Ehrenstorfer	>98%	10-500	50-1000
Carbendazim	10605-21-7	LC-HRMS	Calibration in matrix	192.077	6.91	Sigma-Aldrich	>98%	10-500	50-1000
Estradiol	50-28-2	LC-HRMS	Calibration in matrix - External Calibration for serums	271.17	10.83	Sigma-Aldrich	>98%	10-500 (5 to 100 for external calibration)
Estriol	50-27-1	LC-HRMS	Calibration in matrix - External Calibration for serums	287.165	7.88	Sigma-Aldrich	>98%	10-500 (5 to 100 for external calibration)	50-1000
Estrone	53-16-7	LC-HRMS	Calibration in matrix - External Calibration for serums	269.155	11.25	Sigma-Aldrich	>98%	10-500 (5 to 100 for external calibration)	50-1000
Ethylparaben	120-47-8	LC-HRMS	Calibration in matrix - External Calibration for serums	165.056	8.86	Sigma-Aldrich	>99%	10-500 (5 to 100 for external calibration)	50-1000
Fenhexamid	126833-17-8	GC-HRMS	Calibration in matrix	176.974	31.46	DR.Ehrenstorfer	>98%	10-500
Fipronil	120068-37-3	LC-HRMS	Calibration in matrix	434.931	13.45	DR.Ehrenstorfer	>99%	10-500	50-1000
Fipronil Sulfone	120068-36-2	LC-HRMS	Calibration in matrix	450.926	14.21	Sigma-Aldrich	>98%	10-500
Fluopyram	658066-35-4	GC-HRMS	Calibration in matrix	173.021	26.55	Sigma-Aldrich	>98%	10-500
Indeno[1,2,3,-cd]pyrene	205-893-2	GC-HRMS	Calibration in matrix	276.093	40.36	LGC standard	>98%	10-500
Isoproturon	34123-59-6	LC-HRMS	Calibration in matrix	207.149	10.16	Sigma-Aldrich	>98%	10-500
Methylparaben	99-76-3	LC-HRMS	Calibration in matrix - External Calibration for serums	151.04	7.63	Sigma-Aldrich	>99%	10-500 (5 to 100 for external calibration)	50-1000
Metolachlor	51218-45-2	LC-HRMS	Calibration in matrix	284.141	12.83	DR.Ehrenstorfer	>99%	10-500
Mono-2-ethylhexyl phthalate	4376-20-9	LC-HRMS	Calibration in matrix	277.144	9.43	AccuStandard	>97%	10-500	50-1000
Mono-benzyl phthalate	2528-16-7	LC-HRMS	Calibration in matrix	255.066	6.95	AccuStandard	>97%	10-500
Mono-n-butyl phthalate	131-70-4	LC-HRMS	Calibration in matrix	221.082	6.48	AccuStandard	>97%	10-500	50-000
N,N-Diethyl-m-toluamide	134-62-3	LC-HRMS	Calibration in matrix	192.138	10.15	Sigma-Aldrich	>98%	10-500	50-1000
p,p'-dichlorodiphenyldichloroethylene	72-55-9	GC-HRMS	Calibration in matrix	246	28.42	Agilent	>98%	10-500
Paracetamol	103-90-2	LC-HRMS	Calibration in matrix	152.071	3.5	LGC standard	>98%	10-500	50-1000
Perfluorooctanoic acid	335-67-1	LC-HRMS	Calibration in matrix	412.967	9.65	Wellington Laboratories	>98%	10-500
Progesterone	57-83-0	LC-HRMS	Calibration in matrix	315.232	13.4	Sigma-Aldrich	>99%	10-500 (5 to 100 for external calibration)
Propylparaben	94-13-3	LC-HRMS	Calibration in matrix - External Calibration for serums	179.071	10.04	Sigma-Aldrich	>99%	10-500 (5 to 100 for external calibration)	50-1000
Simazine	122-34-9	LC-HRMS	Calibration in matrix	202.085	8.71	DR.Ehrenstorfer	>99%	10-500
Testosterone	58-22-0	LC-HRMS	Calibration in matrix	289.216	10.84	Sigma-Aldrich	>99%	10-500
Triclosan	3380-34-5	GC-HRMS	Calibration in matrix	218.013	2730	AccuStandard	>97%	10-500
Triclosan sulfate	68508-18-9	LC-HRMS	Calibration in matrix	366.901	9.98	Toronto Research Chemicals	0.95	10-500
Tris(1,3-dichloro-2-propyl)phosphate	13674-84-5	LC-HRMS	Calibration in matrix	428.874	13.43	Wellington Laboratories	>98%	10-500	50-1000
Tris(2-ethylhexyl) trimellitate	13674-87-8	GC-HRMS	Calibration in matrix	305.138	42.18	TCI Europe	>97%	10-500

## Sheet: S3 Concentrations
Table S3. Concentrations detected in the samples in ng/L or ng/kg for fish
Name	abbreviation	method detection limit (MDL)	WW	EFF	SW	DW	BW	FFW	FFA	LFW	OCM	CCM	HBM	S1	S2	S3	S4	S5
2,3,4,5-Tetrachlorophenol	TeCP	0.1									42	4	132
2,4-Dihydroxybenzophenone	BP-1	1	61	13	2									16	65	75	41	18
2-Hydroxy-4-methoxybenzophenone	BP3	0.5	147	62				1417	360	2144			590	42	157	257
2-Hydroxyatrazine	ATZOH	1	4	4	12	2	5
4-Nitrophenol	4NP	1	82	10	8
4-Toluenesulfonamide	pTSA	1	229	164	44						33	34			1876
Atrazine	ATZ	0.5		0.42	0.66
Bisphenol A	BPA	1	180	113	13			13478	9236	14776	2133	1925	50230	1215	1173	523	1788	1156
Bisphenol AF	BPAF	1						5039	2277	7543				1187	647	596	152	249
Bisphenol F	BPF	0.5	29	15							6		2309	612	607	472	213	308
Bisphenol S	BPS	1	392	61	11										1783	3422
Caffeine	Caf	1	37396	1200	8								111333	52917	65417	32083	29167	530
Carbendazim	CBZ	1	8	3	1
Estrone	E1	5	512											613		2749	409656	449
Ethylparaben	EP	5	791	58										5547	3156	1738	3391	1773
Methylparaben	MP	5	4806	233										8546	12714	9521	696120	4836
N,N-Diethyl-m-toluamide	DEET	1	162	52	13	1	0.4						1333		1112	182
p,p'-Dichlorodiphenyldichloroethylene	DDE	0.05											590	4	37	14		18
Paracetamol	AA	1	42958	588	29								333		16083	4708	7
Progesterone	Pro	1									32744	18286					275141
Simazine	SMZ	1		2	1	0.3
Testosterone	Test	1			133									8591	7454	1494	3134	7690
Triclosan	TCS	5	54	21	2			83		575	122	15	689	522		167		54
Tris(2-ethylhexyl) trimellitate	TEHT	1	2											3	106	116	73	63
		% recovery of extraction
Name	abbreviation	SPE HLB (water)1	SPE HLB (serum)2
2,3,4,5-Tetrachlorophenol	TeCP
2,4-Dihydroxybenzophenone	BP-1
2-Hydroxy-4-methoxybenzophenone	BP3
2-Hydroxyatrazine	ATZOH	71.6	3
4-Nitrophenol	4NP	118.6
4-Toluenesulfonamide	pTSA	89.4
Atrazine	ATZ	87.4886	78.98
Bisphenol A	BPA		87.57
Bisphenol AF	BPAF
Bisphenol F	BPF
Bisphenol S	BPS	63
Caffeine	Caf	73.1
Carbendazim	CBZ	81
Estrone	E1
Ethylparaben	EP	94.5889
Methylparaben	MP	73.978
N,N-Diethyl-m-toluamide	DEET	87.4
p,p'-Dichlorodiphenyldichloroethylene	DDE
Paracetamol	AA	24.2
Progesterone	Pro	76.5
Simazine	SMZ	91
Testosterone	Test	100.9
Triclosan	TCS	6.4	98.4263
Tris(2-ethylhexyl) trimellitate	TEHT
Additional chemicals for recovery experiments:
Chlorpyrifos	CPF		101.588
Diazinone	DZN		91.0013
2,2',3,4,4',5,5'-Heptachlorobiphenyl	PCB-180		67.3065
1,2,3,4,5-Pentachloronaphthalene	PCN		61.0139
Monoethylphthalate	MEP		94.2085
Perfluorooctanesulfonic acid	PFOS		8.4895
Tetrabromobisphenol A	TBBPA		99.466
Sulfamethoxazole	SMT		79.1094
Pentachlorophenol	PeCP		94.417
References
(1) P. A. Neale et al., Solid-phase extraction as sample preparation of water samples for cell-based and other in vitro bioassays. Environ. Sci. Process. Impacts 20, 493–504 (2018).
(2) this study

## Sheet: S4 Bioassays
	Table S4. Bioassays and QA/QC parameters
															Extract testing				Mixture experiments
Assay number	Effect group	Bioassay	Cell line	Cell line type	Reporter gene assay	Cell-free assays	Bioassay code	Literature reference method and single chemicals	Literature reference application to extract testing	Extracts	Mixture experiments	Z'-factor	Reference chemical (QA/QC)	MW (g/mol)	EC10, EC50, ECIR1.5 or IC50 (M)		ECLOD (M)	CVr (Eq. 39)	EC10, EC50, ECIR1.5 or IC50 (M)		ECLOD (M)	CVr (Eq. 39)	Robustness index (Eq. 41)
1	Developmental neurotoxicity	Neurite outgrowth inhibition (NOI)	SH-SY5Y	Human neuroblastoma	n.a.	n.a.	NOI	(1, 2)	(3, 4)	x	x	0.84	Narciclasine	307.258	9.324e-10	EC10	2.97e-09	0.35% (on log scale)	5.90201e-09	EC10	4.92e-08	1.63% (on log scale)	not available as extracts were measured solvent-free, chemicals and mixtures with 1% DMSO
2		Acetylcholinesterase inhibition	SH-SY5Y	Human neuroblastoma	n.a.	n.a.	AChE	(5)	(5)	x		0.83	Paraoxon-ethyl	275.197	1.884e-09	EC50	7.05e-09	0.10% (on log scale)	not included in mixture experiments
3		Zebrafish embryo toxicity	Whole organism/ embryo of Danio rerio	n.a.	n.a.	n.a.	ZFE	(6, 7)	(8)	x		-	-						not included in mixture experiments
4		Oxidative stress response via the keap-Nrf2-ARE pathway	MCF7	Human mammary gland	AREc32	n.a.	AREc32	(9)	(10, 11)	x	x	-	t-Butylhydroquinone (tBHQ)	166.221	2.7e-06	ECIR1.5	1.07659e-05	0.0279	1.22107e-06	ECIR1.5	4.92823e-06	0.0134	2.08
5		Mitochondrial toxicity	MCF7	Human mammary gland	AREc32	n.a.	MMP	(12)	(12)	x	x	-	Azoxystrobin	403.388	1.23027e-05	EC10	1.61789e-05	2.02% (on log scale)	2.46037e-05	EC10	6.15216e-05	1.33% (on log scale)	1.52
6	Thyroid hormone system disruption	Thyroid hormone receptor transactivation assay (THR-TA)	GH3	Rat pituitary gland tumor	GH3-TRE-luc	n.a.	THR-TA	(13)	(14)	x		0.39	3,3',5-triiodothyronine (T3)	650.997	1.32e-07	EC50	1.948e-08	0.33% (on log scale)	not included in mixture experiments
7		Competition with FITC-T4 for transthyretin (TTR) protein binding	n.a.	n.a.	n.a.	Human TTR isolated from human plasma	TTR	(15)	(14)	x	x	0.71	Thyroxine (T4)	776.87	9.138e-08	EC50	6.42e-09	0.27% (on log scale)	8.088e-08	EC50	8.39e-09	0.38% (on log scale)	0.7
8		Competition with FITC-T4 for thyroxine-binding globulin (TBG)	n.a.	n.a.	n.a.	Human TBG isolated from human plasma	TBG	(16)	n.a.	x		0.67	Thyroxine (T4)	776.87	4.7e-09	EC50	5.21e-09	0.18% (on log scale)	not included in mixture experiments
9		Deiodinase type 1	n.a.	n.a.	n.a.	Isolated enzyme from HEK293	DIO1	(17)	n.a.	x		0.72	Propylthiouracil	170.233	1.017e-06	IC50	4.2e-07	0.73% (on log scale)	not included in mixture experiments
10		Deiodinase type 2	n.a.	n.a.	n.a.	Isolated enzyme from HEK293	DIO2	(17)	n.a.	x		0.49	Xanthohumol	354.39	2.966e-06	IC50	7.58e-07	1.58% (on log scale)	not included in mixture experiments
11		Deiodinase type 3	n.a.	n.a.	n.a.	Isolated enzyme from HEK293	DIO3	(17)	n.a.	x		0.67	Xanthohumol	354.39	5.021e-07	IC50	2.42e-07	0.87% (on log scale)	not included in mixture experiments
12		Recombinant Dehalogenase 1 (Iodotyrosine Deiodinase Activity (Iodine recycling))	n.a.	n.a.	n.a.	Isolated enzyme from FTC238	DEHAL	(18)	n.a.	x		0.68	Dibromotyrosine	338.883	2.415e-06	IC50	2.66e-07	1.48% (on log scale)	not included in mixture experiments
13		Sodium-Iodide-Symporter (NIS) inhibition	FTC238	Human follicular thyroid carcinoma	FTC238 with hNIS-Fluc expression	n.a.	NIS	(19)	n.a.	x	x	0.67	Sodium perchlorate (NaClO4)	122.44	3.558e-07	IC50	1.59e-08	0.63% (on log scale)	(IC50 evaluated for extract testing and mixture experiments together)
14		Activation of the arylhydrocarbon receptor (AhR)	H4IIe	Rat liver carcinom	AhR-CALUX (H4L1.1c4)	n.a.	AhR	(20)	(11)	x		0.65	2,3,7,8-Tetrachlorodibenzodioxin (TCDD)	321.97	1.54e-12	EC50	6.23e-13	0.07% (on log scale)	not included in mixture experiments
15		Activation of the peroxisome proliferator activated receptor (PPARγ)	HEK 293H	Human embyonic kidney	PPARγ-BLA	n.a.	PPARγ	(11)	(21)	x		0.71	Rosiglitazone	357.428	1.916e-09	EC50	2.48e-10	0.20% (on log scale)	not included in mixture experiments
16	Reproductive toxicity	Androgen Receptor (AR) Transcriptional Activation Assay (agonist mode)	CHO	Chinese hamster ovary	AR EcoScreen™	n.a.	AR_ago	(22)	(23)	x		0.61	Metribolone (R1881)	284.399	6.32e-11	EC50	1.09466e-11	0.08% (on log scale)	5.319e-11	EC50	5.02458e-12	0.26% (on log scale)	3.17
17		Androgen Receptor (AR) Transcriptional Activation Assay (antagonist mode)	CHO	Chinese hamster ovary	AR EcoScreen™	n.a.	AR_antagonism	(22)	(23)	x	x	0.72	2-Hydroxyflutamide (OHF)	292.214	3.466e-08	EC50	1.03281e-08	0.26% (on log scale)	6.053e-08	EC50	1.55353e-08	0.23% (on log scale)	0.91
18		Estrogen Receptor (ER) Transcriptional Activation Assay	MCF7	Human mammary gland	ER VM7Luc	n.a.	ER_Luc	(24)	(8)	x		0.68	17b-estradiol	272.39	6.62e-12	EC50	6.385e-12	0.13% (on log scale)	not included in mixture experiments
19		ER Transcriptional Activation Assay GeneBLAzer	HEK 293	Human embyonic kidney	ERα-UAS-bla GripTite	n.a.	ER_BLA	(11)	(8)	x		0.73	17b-estradiol	272.39	5.315e-11	EC50	2.97e-12	0.12% (on log scale)	not included in mixture experiments
20		PluriLum assays based on 3D embryoid bodies made from hIPSC	hIPSC	Human induced pluripotent stem cells	hIPSC	n.a.	PluriLum	(25)	n.a.	x		0.59	all-trans retinoic acid (ATRA)	300.422	1.518e-08	EC50	1.23516e-08	0.33% (on log scale)	not included in mixture experiments
21a	Genotoxicity	Induction of phosphorylation of H2AX histone in response to DNA damage (γH2AX) in HepG2 cells	HepG2	Human liver carcinom	HepG2	n.a.	γH2AX_Hep	(26)	n.a	x			Etoposide (Eto)	588.57	n.a.
21b		Phospho-histone 3 (pH3) marker of mitosis and cell cycle arrest in G2/M phase in HepG2 cells	HepG2	Human liver carcinom	HepG2	n.a.	pH3_Hep	(26)	n.a	x			n.a.		n.a.
22a		γH2AX induction in SH-SY5Y cells	SH-SY5Y	Human neuroblastoma	SH-SY5Y	n.a.	γH2AX_Neu	(26)	n.a	x	x		Etoposide (Eto)	588.57	n.a.
22b		pH3 induction in SH-SY5Y cells	SH-SY5Y	Human neuroblastoma	SH-SY5Y	n.a.	pH3_Neu	(26)	n.a	x	x		n.a.		n.a.
	References:
1	S. Masjosthusmann et al., Establishment of an a priori protocol for the implementation and interpretation of an in-vitro testing battery for the assessment of developmental neurotoxicity. EFSA Supporting Publications 17, 1938E (2020).
2	J. Lee, B. I. Escher, S. Scholz, R. Schlichting, Inhibition of neurite outgrowth and enhanced effects compared to baseline toxicity in SH-SY5Y cells. Arch. Toxicol. 96, 1039–1053 (2022).
3	J. Lee et al., Monitoring Mixture Effects of Neurotoxicants in Surface Water and Wastewater Treatment Plant Effluents with Neurite Outgrowth Inhibition in SH-SY5Y Cells. ACS Environmental Au 2, 523–535 (2022).
4	G. Braun et al., Neurotoxic mixture effects of chemicals extracted from blood of pregnant women. Science 386, 301–309 (2024).
5	J. Lee et al., Validation of an SH-SY5Y Cell–Based Acetylcholinesterase Inhibition Assay for Water Quality Assessment. Environ. Toxicol. Chem. 41, 3046–3057 (2022).
6	OECD, "Test guideline no. 236. Fish Embryo Acute Toxicity Test," OECD guidelines for testing of chemicals (Environmental Directorate, Organisation for Economic Co-operation and Development, Paris, France, 2013).
7	E. Teixido, T. R. Kiessling, N. Kluver, S. Scholz, Grouping of chemicals into mode of action classes by automated effect pattern analysis using the zebrafish embryo toxicity test. Arch. Toxicol. 96, 1353–1369 (2022).
8	B. I. Escher et al., Benchmarking organic micropollutants in wastewater, recycled water and drinking water with in vitro bioassays. Environ. Sci. Technol. 48, 1940–1956 (2014).
9	X. J. Wang, J. D. Hayes, C. R. Wolf, Generation of a stable antioxidant response element–driven reporter gene cell line and its use to show redox-dependent activation of Nrf2 by cancer chemotherapeutic agents. Cancer Res. 66, 10983–10994 (2006).
10	B. I. Escher et al., Water quality assessment using the AREc32 reporter gene assay indicative of the oxidative stress response pathway. J. Environ. Monitor. 14, 2877–2885 (2012).
11	P. A. Neale et al., Development of a bioanalytical test battery for water quality monitoring: Fingerprinting identified micropollutants and their contribution to effects in surface water. Water Res. 123, 734–750 (2017).
12	J. Lee, M. König, G. Braun, B. I. Escher, Water Quality Monitoring with the Multiplexed Assay MitoOxTox for Mitochondrial Toxicity, Oxidative Stress Response, and Cytotoxicity in AREc32 Cells. Environ. Sci. Technol. 58, 5716–5726 (2024).
13	J. Freitas et al., Detection of thyroid hormone receptor disruptors by a novel stable in vitro reporter gene assay. Toxicol. in Vitro 25, 257–266 (2011).
14	F. D. L. Leusch et al., Comparison of in vitro and in vivo bioassays to measure thyroid hormone disrupting activity in water extracts. Chemosphere 191, 868– 875 (2018).
15	T. Hamers et al., Transthyretin-Binding Activity of Complex Mixtures Representing the Composition of Thyroid-Hormone Disrupting Contaminants in House Dust and Human Serum. Environ. Health Perspect. 128, CID: 017015 (2020).
16	Y. Shen et al., Optimized methods for measuring competitive binding of chemical substances to thyroid hormone distributor proteins transthyretin and thyroxine binding globulin. Arch. Toxicol. 98, 3797–3809 (2024).
17	K. Renko et al., An Improved Nonradioactive Screening Method Identifies Genistein and Xanthohumol as Potent Inhibitors of Iodothyronine Deiodinases. Thyroid 25, 962–968 (2015).
18	K. Renko et al., A Nonradioactive DEHAL Assay for Testing Substrates, Inhibitors, and Monitoring Endogenous Activity. Endocrinology 157, 4516–4525 (2016).
19	A.-M. Eleftheriadou et al., Re-visiting autoimmunity to sodium-iodide symporter and pendrin in thyroid disease. European Journal of Endocrinology 183, 571–580 (2020).
20	J. C. Brennan et al., Development of Species-Specific Ah Receptor-Responsive Third Generation CALUX Cell Lines with Enhanced Responsiveness and Improved Detection Limits. Environ. Sci. Technol. 49, 11903–11912 (2015).
21	M. König et al., Impact of untreated wastewater on a major European river evaluated with a combination of in vitro bioassays and chemical analysis. Environ. Pollut. 220, 1220–1230 (2017).
22	OECD, "Test Guideline No. 458: Stably Transfected Human Androgen Receptor Transcriptional Activation Assay for Detection of Androgenic Agonist and Antagonist Activity of Chemicals, OECD Guidelines for the Testing of Chemicals, Section 4, OECD Publishing, Paris, ," OECD guidelines for testing of chemicals, Section 4 (Environmental Directorate, Organisation for Economic Co-operation and Development…
23	A. K. Rosenmai et al., In vitro bioanalysis of drinking water from source to tap. Water Res. 139, 272–280 (2018).
24	OECD, "Test guideline no. 455. Performance-Based Test Guideline for Stably Transfected Transactivation In Vitro Assays to Detect Estrogen Receptor Agonists and Antagonist," OECD guidelines for testing of chemicals (Environmental Directorate, Organisation for Economic Co-operation and Development, Paris, France, 2015).
25	K. Lauschke et al., Creating a human-induced pluripotent stem cell-based NKX2.5 reporter gene assay for developmental toxicity testing. Arch. Toxicol. 95, 1659–1670 (2021).
26	L. Khoury, D. Zalko, M. Audebert, Evaluation of the genotoxic potential of apoptosis inducers with the gamma H2AX assay in human cells. Mutat. Res. 852, 503165 (2020).

## Sheet: S5 Bioassay extract (summary)
Table S5. Summary of bioassay results of the extracts
		Water							Fish					Milk								Serum										Blank-corrected serum
Cytotoxicity IC10 (mLwater/milk/serum/mLbioassay or gfish/mLbioassay)		Waste water treatment plant influent	Wastewater treatment plant effluent	Surface water	Drinking water	Bottled water	Blank SPE	Blank Filtration+ SPE	Fatty Fish Wild	Fatty Fish Aquaculture	Lean Fish wild	Blank fish 1	Blank fish 2	Organic Cow Milk	Conventional Cow Milk	Blank Milk 1	Blank Milk 2	Blank Milk 3	Blank Milk 4	HBM	Blank HBM	Adult Serum Denmark	Adult Serum Australia - Males and Females	Adult Serum Australia - Females in Bearing Age	Cord Blood Serum Denmark	Adult serum The Netherlands	Blank Serum	Blank Serum (matching extraction with S5)	Blank blood collection bag	Charcoal-stripped fetal bovine serum (FBS) extracted with SPE		Adult Serum Denmark	Adult Serum Australia - Males and Females	Adult Serum Australia - Females in Bearing Age	Cord Blood Serum Denmark	Adult serum The Netherlands
Cell line	Bioassay code	WW	EFF	SW	DW	BW	BWSPE	BWF	FFW	FFA	LFW	BF1	BF2	OCM	CCM	BM1	BM2	BM3	BM4	HBM	BHBM	S1	S2	S3	S4	S5	BSSPE	BS5SPE	BBCB	cs-FBS		S1 (blank-corrected)	S2 (blank-corrected)	S3 (blank-corrected)	S4 (blank-corrected)	S5 (blank-corrected)
SH-SY5Y	NOI, AChE	9.896	24.0231	49.971	203.288	>300	>300	>300	0.0813931	0.109501	0.15969	>1	>1	>3	>3	>3	>3	>3	>3	0.650257	>3	0.3421	0.179404	0.1031	0.4161	0.298954	>2	>2	>2	7.5643		0.358305	0.183763	0.104525	0.440321	0.311255
MCF7	AREc32	7.47384	44.3459	153.421	>300	>300	>300	>300	0.158856	0.262881	0.3663	>1	>1	>3	>3	>3	>3	>3	>3	0.507614	>1	0.361795	0.118892	0.176897	2.27583	0.159923	>2	>2	>2	0.791766		0.666223	0.139899	0.22779	n.d.	0.200401
MCF7	MMP	5.38194	31.1275	54.7965	86.6743	>300	>300	>300	0.0461718	0.156622	0.384406	>1	>1	>3	>3			2.48364	>3	0.21989	>1	0.20762	0.134179	0.0789929	0.197465	0.137273	>2	>2	>2
GH3	THR-TA	2.59595	>100	>100	>300	>300	>300	>300	>1	>1	>1	>1	>1	>4	>4	>4	>4	>4	>4	>4	>4	0.032	0.016	0.013	0.028	0.023	>1	>1	>1	Not tested
FTC238	NIS	1.53492	39.984	>100	>300	>300	>300	>300	0.319285	0.108015	0.107078	>1	>1	1.20846	2.7465	>2	>2	>2	>2	0.0927644	>2	0.086881	0.0625782	0.0422119	0.0845309	0.0820345	>1	>1	>1	1.00482
H4IIe	AhR	0.719424	15.0376	59.8802	84.317	>300	>300	>300	0.119818	0.232396	0.486855	>0.5	>0.5	>3	>3	>3	>3	>3	>3	0.137438	>3	0.208768	0.206016	0.190078	1.68919	0.33036	>2	>2	>2	7.5643		0.214694	0.211784	0.194977	2.17486	0.345447
HEK 293H	PPARγ	3.45543	33.4672	62.2665	140.41	>300	>300	>300	0.0274499	0.221582	0.0602047	>1	>1	>4.2	>4.2	Not tested	>4.2	>4.2	Not tested	0.0549149	>3	0.0528541	0.031746	0.0141503	0.160849	0.117758	>2	>2	>2
CHO	AR	0.730994	13.459	23.1214	64.2261	278.552	>300	>300	0.116863	0.092081	0.0593824	>1	>1	approx. 4	>4	>5	>5	>5	>5	0.110059	>0.2	>1	>1	0.182715	0.354359	1.06553	>1	>1	>1
MCF7	ER_Luc	0.389408	>10	60.7533	>300	>100	>300	>300	0.131	0.242717	0.123652	>0.5	>0.5	>4	>4	>4	>4	>4	>4	0.195848	>1	>1	>1	>1	>1	>1	>1	>1	>1
HEK 293	ER_BLA	3.23834	29.9222	115.741	127.372	>300	>300	>300	Not tested	Not tested	Not tested	Not tested	Not tested	Not tested	Not tested	Not tested	Not tested	Not tested	Not tested	Not tested	Not tested	Not tested	Not tested	Not tested	Not tested	Not tested	Not tested	Not tested	Not tested
hIPSC	PluriLum	>0.53	7.00771	17.3974	22.5327	>300	>300	78.8022	>0.03	>0.09	0.0353232	0.240385	0.257202	0.309789	2.54001	0.584454	0.94162	2.16263	0.759301	too variable	too variable	0.00237982	0.00158856	0.00250752	>0.0081	>0.0060	>0.31	0.879507	>0.118
HepG2	Hep	1.685	55.89	>100	>300	>300	>300	>300	0.1062	>0.5	>0.5	>0.5	>0.5	>1	>1	>1	>1	>1	>1	>1	>1	0.7151	0.3579	0.3476	0.7303	0.8036	>2	>2	>2
SH-SY5Y	Neu	2.562	26.15	>300	>300	>300	>300	>300	0.1249	0.2019	>0.5	>0.5	>0.5	>1	>1	>1	>1	>1	>1	>1	>1	0.308261	0.221484	0.223514	0.208464	0.205044	>2	>2	>2
	Median Cytotoxicity	2.57898	29.9222	59.8802	86.6743	278.552	>300	78.8022	0.118341	0.2019	0.123652	0.240385	0.257202	0.759124	2.64325	0.584454	0.94162	2.32313	0.759301	0.166643		0.208194	0.126536	0.1031	0.281411	0.182484		0.879507
ZFE mortality LC10 (mLwater/milk/serum/mLbioassay or gfish/mLbioassay)		1.18539	23.8781	42.462	>200	>200	>200	>200	0.0140605	0.0704693	0.0948418			>3	>3	>3	Not tested	Not tested	Not tested	0.0922571	>3	too high mortality within tested range	too high mortality within tested range	too high mortality within tested range	too high mortality within tested range	too high mortality within tested range	0.136678	0.192575	1.7002
		Water							Fish					Milk								Serum
Activation/ bioassay response EC10 or ECIR1.5 (mLwater/milk/serum/mLbioassay or gfish/mLbioassay)		Waste water treatment plant influent	Wastewater treatment plant effluent	Surface water	Drinking water	Bottled water	Blank SPE	Blank Filtration+ SPE	Fatty Fish Wild	Fatty Fish Aquaculture	Lean Fish wild	Blank fish 1	Blank fish 2	Organic Cow Milk	Conventional Cow Milk	Blank Milk 1	Blank Milk 2	Blank Milk 3	Blank Milk 4	HBM	Blank HBM	Adult Serum Denmark	Adult Serum Australia - Males and Females	Adult Serum Australia - Females in Bearing Age	Cord Blood Serum Denmark	Adult Serum Europe	Blank Serum	Blank Serum (matching extraction with S5)	Blank blood collection bag	Charcoal-stripped fetal bovine serum (FBS) extracted with SPE		Adult Serum Denmark	Adult Serum Australia - Males and Females	Adult Serum Australia - Females in Bearing Age	Cord Blood Serum Denmark	Adult Serum Europe
Cell line	Bioassay code	WW	EFF	SW	DW	BW	BWSPE	BWF	FFW	FFA	LFW	BF1	BF2	OCM	CCM	BM1	BM2	BM3	BM4	HBM	BHBM	S1	S2	S3	S4	S5	BSSPE	BS5SPE	BBCB	cs-FBS		S1 (blank-corrected)	S2 (blank-corrected)	S3 (blank-corrected)	S4 (blank-corrected)	S5 (blank-corrected)
SH-SY5Y	NOI	1.34513	6.18501	14.9697	35.4762	271.092	>300	>300	0.0223058	0.0293216	0.060375	>1	>1	1.14912	1.24334	>3	>3	>3	>3	0.144461	>3	0.0191022	0.0193986	0.0117371	0.0243902	0.0104932	1.59712	1.10096	>2	0.166		0.0215862	0.0219655	0.0126301	0.0285911	0.0112012
SH-SY5Y	AChE	6.60939	14.2268	14.3864	>300	>300	>300	>300	>1	>1	>1	>1	>1	>2.1	>2.1	>2.1	Not tested	>3	>3	>3	>3	>1	>1	>1	>1	Not tested	>1	Not tested	>1	Not tested
MCF7	AREc32	0.978665	10.1647	40.032	206.526	258.264	>300	>300	0.021978	0.0459982	0.0509113	>1	>1	3.0656	2.44141	>3	>3	>3	>3	0.0946611	>1	0.306748	0.11868	0.138122	0.0912742	>0.16	>2	>2	>2	0.658155		0.574515	0.144789	0.174807	0.10597	>0.16
MCF7	MMP	0.280916	61.8444	>300	>300	>300	>300	>300	0.143183	0.429585	0.38565	>1	>1	>3	>3			>3	>3	0.499749	>1	0.694943	>0.13	0.358383	0.039441	>2	>2	>2	>2	Not tested
GH3	THR-TA	>50	>100	>100	>300	>300	>300	>300	>1	>1	>1	>1	>1	>4	0.327544	Not tested	Not tested	>4	>4	>4	>4	No effect	No effect	No effect	No effect	No effect	>1	>1	>1	Not tested
cell-free	TTR	0.0799632	1.27829	5.07776	33.1183	31.0381	108.187	167.441	0.000711787	0.000767779	0.00108651	1.00193	1.06029	0.0102341	0.0118954	Not tested	Not tested	0.328735	0.292171	0.00173327	>4	0.0011001	0.000589024	0.000600659	0.00146399	0.00185351	>1	>1	>1	0.00772		0.00128291	0.000637678	0.000651336	0.00180658	0.00243913
cell-free	TBG	0.657495	>100	>100	>300	>300	>300	>300	0.000981132	0.00266375	0.00310953	>1	>1	0.0941848	0.189087	Not tested	Not tested	>4	>4	0.00521358	>4	0.0109081	0.004021	0.00436155	0.00767317	Not tested	>1	Not tested	No effect	Not tested
cell-free	DIO1	1.62338	>100	>100	>300	>300	>300	>300	0.000495025	0.00333444	0.00125266	>1	>1	0.278009	>2	>2	>2	>2	>2	0.0141924	>2	0.0645578	0.0651042	0.0424989	0.0401606	0.0217533	>1	>1	>1	0.113662		0.149432	0.152393	0.0678794	0.0621041	0.026902
cell-free	DIO2	3.66569	>100	>100	>300	>300	>300	>300	0.00131337	0.00371333	0.00320616	>1	>1	>2	>2	>2	>2	>2	>2	0.0104701	>2	0.0279486	0.0151976	0.0034638	0.011422	0.0285633	>1	>1	>1	0.0787402		0.0433276	0.0188324	0.00362319	0.0133601	0.0448229
cell-free	DIO3	1.9084	>100	44.0529	151.93	>300	>300	>300	0.0014828	0.00419815	0.00148765	>1	>1	>2	>2	>2	>2	>2	>2	0.0159872	>2	0.0124363	0.00598802	0.0036846	0.0087184	0.0105141	>1	>1	>1	0.0351494		0.0192456	0.00721761	0.00411607	0.0115942	0.0150015
cell-free	DEHAL	1.64636	>100	>100	>300	>300	>300	>300	0.00492611	0.0114103	0.0107875	>1	>1	0.221239	>2	>2	>2	>2	>2	0.0132573	>2	0.0457038	0.0212179	0.0152765	0.0525486	0.0318878	>1	>1	>1	0.131978		0.0699154	0.0252825	0.0172762	0.0873134	0.0420468
FTC238	NIS	2.46063	16.6973	>100	>100	>100	>100	>100	0.0322165	0.0318979	0.028169	>1	>1	0.578035	0.606796	>2	>2	>2	>2	0.0166889	>2	0.0206996	0.0154036	0.0133654	0.01514	0.0291971	>1	>1	>1	0.433839		0.0217368	0.0159706	0.0137903	0.0156875	0.0313038
H4IIe	AhR	0.572082	2.26912	7.59301	59.6303	101.399	>300	279.642	0.132135	0.146886	0.326797	>0.5	>0.5	0.0455996	0.014298	0.471921	0.0357015	>3	>3	>3	>3	0.0745712	0.0925069	0.0672948	0.182116	0.0616523	>2	1.04712	>2	Not tested
HEK 293H	PPARγ	0.358295	1.58831	9.30233	20.9952	>300	239.808	210.748	0.00093301	0.00173974	0.00161734	>1	>1	0.175439	0.348068	not tested	3.08261	>4.2	not tested	0.000980296	1.54799	0.002849	0.00139043	0.00201939	0.0034153	0.00638978	1.10096	0.656599	0.780031	Not tested
CHO	AR agonism	0.0224014	1.50966	>23	>300	>300	>300	>300	Not tested	Not tested	Not tested	Not tested	Not tested	Not tested	Not tested	Not tested	Not tested	Not tested	Not tested	Not tested	Not tested	Not tested	Not tested	Not tested	Not tested	Not tested	Not tested	Not tested	Not tested	Not tested
CHO	AR antagonism	Not tested	Not tested	Not tested	Not tested	Not tested	Not tested	Not tested	0.0240964	0.0533049	0.0210793	>1	>1	0.647249	1.80278	1.853	0.941	2.907	7.831	0.084	>0.2	>1	1.334	0.082	0.12012	0.233863	>1	0.382995	>1	Not tested
MCF7	ER_Luc	0.0034904	0.0884956	1.39606	49.1642	2.50313	73.6377	38.5208	0.105899	>0.24	0.067981	>0.5	>0.5	1.19962	2.07254	>4	>4	>4	>4	>0.19	1.21907	0.0682128	>1	0.908265	0.228571	>1	>1	>1	>1	Not tested
HEK 293	ER_BLA	0.177211	1.7304	18.305	115.009	34.9406	>300	>300	Not tested	Not tested	Not tested	Not tested	Not tested	Not tested	Not tested	Not tested	Not tested	Not tested	Not tested	Not tested	Not tested	Not tested	Not tested	Not tested	Not tested	Not tested	Not tested	Not tested	Not tested	Not tested
hIPSC	PluriLum	0.532108	10.8393	60.256	143.219	>300	>300	>300	0.0295121	0.0907821	0.0744732	0.491642	>1	1.94044	3.16756	3.49162	1.20149	2.66738	3.03674	0.0374251	>0.4	0.0199067	0.0159588	0.0125026	0.00809096	0.0060256	0.315358	>1	0.118231	>1
HepG2	γH2AX_Hep	2.91545	101.585	>100	>300	>300	>300	>300	>0.5	0.499002	>0.5	>0.5	>0.5	>1	>1	>1	>1	>1	>1	>1	>1	>1.49	>0.77	>0.69	>1.63	>1.63	>2	>2	>2	Not tested
SH-SY5Y	γH2AX_Neu	2.90023	66.64	>100	>300	>300	>300	>300	>0.5	>0.5	>0.5	>0.5	>0.5	>1	>1	>1	>1	>1	>1	>1	>1	>1.41	>0.81	>0.87	>0.72	>0.62	>2	>2	>2	Not tested
HepG2	pH3_Hep	>100	>100	>100	>300	>300	>300	>300	>0.5	>0.5	>0.5	>0.5	>0.5	>1	>1	>1	>1	>1	>1	>1	>1	>2	>2	>2	>2	>2	>2	>2	>2	Not tested
SH-SY5Y	pH3_Neu	>100	>100	>100	>300	>300	>300	>300	>0.5	>0.5	>0.5	>0.5	>0.5	>1	>1	>1	>1	>1	>1	>1	>1	>2	>2	>2	>2	>2	>2	>2	>2	Not tested
		Water							Fish					Milk								Serum
	Specificity ratio SR	WW	EFF	SW	DW	BW	BWSPE	BWF	FFW	FFA	LFW	BF1	BF2	OCM	CCM	BM1	BM2	BM3	BM4	HBM	BHBM	S1	S2	S3	S4	S5	BSSPE	BS5SPE	BBCB
	Neurite	7.35694	3.88409	3.33814	5.73025				3.64898	3.73447	2.64496									4.50127		17.9089	9.2483	8.78412	17.0601	28.4903
	AChE (compared to 24h IC10)	1.49726	1.68858	3.47348
	AREc32	7.63677	4.36275	3.83246	2.51011				7.22796	5.71504	7.19487									5.36244		1.17945	1.00178	1.28074	24.934
	MMP	19.1585	0.50332						0.322468	0.36459	0.996775									0.440001		0.298759		0.220415	5.00659
	NIS	0.623791	2.39464						9.9106	3.38663	3.80126			2.09063	4.52623					5.55844		4.19722	4.06258	3.15829	5.58326	2.80968
	AhR	1.25755	6.62707	7.88623	1.414				0.906782	1.58215	1.48978											2.79958	2.22703	2.82456	9.27534	5.35844
	PPARγ	9.64409	21.071	6.69365	6.68773				29.4208	127.365	37.2246									56.0187		18.5518	22.8317	7.00722	47.0967	18.4291
	AR agonism	32.6316	8.91521
	AR antagonism								4.84983	1.72744	2.8171									1.31023				2.22823	2.95004	4.55621
	ER_Luc			43.5176					1.23703
	ER_BLA	18.274	17.292	6.32292	1.1075
	PluriLum		0.646511	0.288724	0.15733						0.474308	0.488942		0.159649	0.80188	0.167387	0.78371	0.81077	0.250038			0.119548	0.0995415	0.20056
	Hep	0.577955	0.550181
	Neu	0.883378	0.392407

## Sheet: S6 ZFET
Table S6. Bioassay results of the extracts in the zebrafish embryo toxicity
	Water							Fish					Milk								Serum														% mortality zebrafish embryo										% mortality zebrafish embryo
	Waste water treatment plant influent	Wastewater treatment plant effluent	Surface water	Drinking water	Bottled water	Blank SPE	Blank Filtration+ SPE	Fatty Fish Wild	Fatty Fish Aquaculture	Lean Fish wild	Blank fish 1	Blank fish 2	Organic Cow Milk	Conventional Cow Milk	Blank Milk 1	Blank Milk 2	Blank Milk 3	Blank Milk 4	HBM	Blank HBM	Adult Serum Denmark	Adult Serum Australia - Males and Females	Adult Serum Australia - Females in Bearing Age	Cord Blood Serum Denmark	Adult Serum Europe	Blank Serum	Blank Serum (matching extraction with S5)	Blank blood collection bag					REF	log REF	BWSPE	BWF	DW	BW	SW	EFF	WW		REF	log REF	BM1	OCM	CCM	BHBM	HBM
	WW	EFF	SW	DW	BW	BWSPE	BWF	FFW	FFA	LFW	BF1	BF2	OCM	CCM	BM1	BM2	BM3	BM4	HBM	BHBM	S1	S2	S3	S4	S5	BSSPE	BS5SPE	BBCB					199.986	2.301	0	0	10	10					2.99985	0.4771	10	10	10	0
LC10 (mLwater/milk/serum/mLbioassay or gfish/mLbioassay)	1.18539	23.8781	42.462	>200	>200	>200	>200	0.0140605	0.0704693	0.0948418	>3	not tested	>3	>3	>3	not tested	not tested	not tested	0.0922571	>3	too high mortality within tested range	too high mortality within tested range	too high mortality within tested range	too high mortality within tested range	too high mortality within tested range	0.136678	0.192575	1.7002					50.0035	1.699	20	20	10	0					0.749894	-0.125	0	0	0	10
																																	24.9977	1.3979	10	0	0	10					0.374973	-0.426	0	20	20	0
log LC10	0.07386	1.378	1.628	no mortality	no mortality	no mortality	no mortality	-1.852	-1.152	-1.023	no mortality		no mortality	no mortality	no mortality				-1.035	no mortality	too high mortality within tested range	too high mortality within tested range	too high mortality within tested range	too high mortality within tested range	too high mortality within tested range	-0.8643	-0.7154	0.2305					49.9689	1.6987					20				0.286418	-0.543					100
HillSlope	= 5.000	= 5.000	= 5.000					= 5.000	= 5.000	= 5.000									= 5.000							= 5.000	= 5.000	= 5.000					12.494	1.0967					40				0.0716143	-1.145					0
95% CI (profile likelihood)																																	6.24597	0.7956					0				0.0358096	-1.446					10
log EC10	-0.08770 to 0.2281	1.377 to 1.378	0.4816 to ???					-2.136 to -1.329	-1.784 to ???	-1.183 to -0.9125									-1.352 to -0.7177							??? to -0.7148	-0.7515 to -0.6738	-0.5546 to ???					23.8616	1.3777						10
Goodness of Fit																																	5.96623	0.7757						0
Degrees of Freedom	2	2	2					2	2	2									1							2	2	2					2.98263	0.4746						0
R squared	0.9639	1	-0.9976					0.9074	0.4255	0.9516									0.9963							0.3438	0.9967	-3.997					9.89692	0.9955							100
Sum of Squares	218.8	0.000118	1598					321.1	497.9	99.93									18.38							175	9.364	999.5					2.474	0.3934							90
Sy.x	10.46	0.007681	28.27					12.67	15.78	7.069									4.287							9.354	2.164	22.35					1.23709	0.0924							0
Constraints
HillSlope	HillSlope = 5	HillSlope = 5	HillSlope = 5					HillSlope = 5	HillSlope = 5	HillSlope = 5									HillSlope = 5							HillSlope = 5	HillSlope = 5	HillSlope = 5
Number of points
# of X values	21	18	15					9	12	6									15							3	6	9
# Y values analyzed	3	3	2					3	3	3									2							3	3	3

## Sheet: S7 NOI
Table S7. Bioassay results of the extracts in the neurite outgrowth inhibition assay with SH-SY5Y
																																raw concentration -response data 1st run 06 June 2022						raw concentration -response data 2nd run 08 August 2022						raw concentration -response data 1st run 17 June 2022
	Water							Fish					Milk								Serum
	Waste water treatment plant influent	Wastewater treatment plant effluent	Surface water	Drinking water	Bottled water	Blank SPE	Blank Filtration+ SPE	Fatty Fish Wild	Fatty Fish Aquaculture	Lean Fish wild	Blank fish 1	Blank fish 2	Organic Cow Milk	Conventional Cow Milk	Blank Milk 1	Blank Milk 2	Blank Milk 3	Blank Milk 4	HBM	Blank HBM	Adult Serum Denmark	Adult Serum Australia - Males and Females	Adult Serum Australia - Females in Bearing Age	Cord Blood Serum Denmark	Adult Serum Europe	Blank Serum	Blank Serum (matching extraction with S5)	Blank blood collection bag	Charcoal-stripped FBS extracted with SPE	BSA after SPE		Sample name (abbreviation)	final c (REF or M)	Neurite length in %	cell_viability_in_%			Sample name (abbreviation)	final c (REF or M)	Neurite length in %	cell_viability_in_%
Neurite outgrowth inhibition	WW	EFF	SW	DW	BW	BWSPE	BWF	FFW	FFA	LFW	BF1	BF2	OCM	CCM	BM1	BM2	BM3	BM4	HBM	BHBM	S1	S2	S3	S4	S5	BSSPE	BS5SPE	BBCB	cs-FBS	BSA		unexposed_cells	0	96.3539	97.0221			unexposed_cells	0	93.3349	100.034			Sample name (abbreviation)	final c (REF or M)	Neurite length in %	cell_viability_in_%	comment (e.g. precipitation of sample, color of medium changed to yellow etc.)
EC10 (mLwater/milk/serum/mLbioassay or gfish/mLbioassay)	1.34513	6.18501	14.9697	35.4762	271.092	>300	>300	0.0223058	0.0293216	0.060375	>1	>1	1.14912	1.24334	>3	>3	>3	>3	0.144461	>3	0.0191022	0.0193986	0.0117371	0.0243902	0.0104932	1.59712	1.10096	>2	0.166362	0.97561		unexposed_cells	0	93.9899	98.1828			unexposed_cells	0	95.6339	99.6456			unexposed_cells	0	101.209	99.5535
seEC10	0.189767	0.850294	1.62153	6.00918	78.2428			0.00487309	0.00258389	0.00721026			0.151636	0.156007					0.0209152		0.00279582	0.0017566	0.00139826	0.00444676	0.00130587	0.467278	0.306906		0.0166721	0.264604		unexposed_cells	0	101.903	97.6424			unexposed_cells	0	104.271	96.4419			unexposed_cells	0	107.08	100.153
Cytotoxicity																																unexposed_cells	0	110.179	101.867			unexposed_cells	0	96.6244	96.8597			unexposed_cells	0	93.4693	102.381
IC10 (mLwater/milk/serum/mLbioassay or gfish/mLbioassay)	9.896	24.0231	49.971	203.288	>300	>300	>300	0.0813931	0.109501	0.15969	>1	>1	>3	>3	>3	>3	>3	>3	0.650257	>3	0.3421	0.179404	0.1031	0.4161	0.298954	>2	>2	>2	7.5643			unexposed_cells	0	100.722	104.895			unexposed_cells	0	104.634	102.204			unexposed_cells	0	105.105	97.4833
seIC10	(95% CI 0.98 to 1.01)	1.48983	6.31575	21.6619				0.00670403	0.00771595	0.0154387									0.0765011			0.0282399			0.0475913				9.09775			unexposed_cells	0	98.888	96.8684			unexposed_cells	0	102.522	100.478			unexposed_cells	0	95.8343	99.7811
IC10 (mLwater/milk/serum/mLbioassay or gfish/mLbioassay) log logistic model																						0.1634	0.1031	0.4161	0.3187				0.3187	0.3187		unexposed_cells	0	98.3114	103.349			unexposed_cells	0	99.077	105.059			unexposed_cells	0	97.3654	98.2432
SR	7.35694	3.88409	3.33814	5.73025				3.64898	3.73447	2.64496									4.50127		17.9089	9.2483	8.78412	17.0601	28.4903				45.469			unexposed_cells	0	90.6253	98.4332			unexposed_cells	0	99.0083	95.9478			unexposed_cells	0	92.4275	98.8621
																																unexposed_cells	0	105.044	101.102			unexposed_cells	0	100.332	100.346			unexposed_cells	0	86.6013	98.4919
Neurite outgrowth inhibition																																unexposed_cells	0	89.2074	97.2616			unexposed_cells	0	93.6903	100.643			unexposed_cells	0	96.0687	100.117
Slope	7.43425	1.61681	0.668016	0.281879	0.0368879			448.315	341.045	165.631			8.70232	8.04282					69.2229	slope	523.5	515.5	852	410	953	6.26125	9.083	4.41852	60.11	10.25		unexposed_cells	0	99.4335	97.4833			unexposed_cells	0	102.489	97.8311			unexposed_cells	0	80.2052	96.2711
																				Std. Error												unexposed_cells	0	97.3683	99.9527			unexposed_cells	0	88.6973	98.8057			unexposed_cells	0	96.2535	96.7997
slope SEM	1.04881	0.222274	0.0723599	0.0477463	0.0106466			97.9424	30.0537	19.7804			1.14834	1.00916					10.0222	slope	76.62	46.68	101.5	74.75	118.6	1.83188	2.532	1.31255	6.024	2.78		unexposed_cells	0	97.4532	101.669			unexposed_cells	0	109.683	100.088			unexposed_cells	0	96.048	97.7867
																				95% CI (asymptotic)												unexposed_cells	0	99.6651	101.101			unexposed_cells	0	97.0412	96.899			unexposed_cells	0	92.7585	102.282
Goodness of Fit																				slope	365.0 to 682.0	419.8 to 611.3	642.0 to 1062	256.1 to 564.0	707.6 to 1198	3.023 to 14.32	3.977 to 14.19	0.7192 to 7.866	47.92 to 72.29	4.644 to 15.86		unexposed_cells	0	88.0122	100.109			unexposed_cells	0	95.4234	101.339			unexposed_cells	0	113.624	101.433
Degrees of Freedom	29	31	37	35	43			27	33	35			43	43					33	Goodness of Fit												unexposed_cells	0	99.3304	103.063			unexposed_cells	0	101.679	103.173			unexposed_cells	0	88.0204	99.7843
R squared	0.4502	0.5694	0.6702	0.3884	0.1624			0.1928	0.5357	0.3114			0.3483	0.2905					0.3826	Degrees of Freedom	23	27	23	25	23	21	43	21	39	43		unexposed_cells	0	103.802				unexposed_cells	0	103.024	107.222			unexposed_cells	0	97.9448	102.506
Sum of Squares	1362	997.1	2018	2062	2015			3282	1935	2776			330.8	1566					2661	R squared	0.03977	0.5644	0.354	0.2018	0.4843	-1.163	0.2293	0.2215	0.6047	0.2393		unexposed_cells	0	103.036				unexposed_cells	0	110.584	103.084			unexposed_cells	0	108.108	98.5725
Sy.x	6.854	5.671	7.385	7.675	6.845			11.02	7.658	8.906			2.774	6.035					8.979	Sum of Squares	1504	1323	1361	1970	1827	1872	3732	700.8	1473	1388		unexposed_cells	0	85.3033				unexposed_cells	0	109.398	100.053			unexposed_cells	0	104.995	100.454
																				Sy.x	8.087	6.999	7.692	8.878	8.913	9.443	9.316	5.777	6.145	5.681		unexposed_cells	0	103.691				unexposed_cells	0	103.246	103.682			unexposed_cells	0	101.677	104.066
Number of points																																unexposed_cells	0	123.81				unexposed_cells	0	103.505	100.935			unexposed_cells	0	103.877	97.941
# of X values	44	44	44	44	44			44	44	44			44	44					44	Number of points												unexposed_cells	0	96.307				unexposed_cells	0	108.811	100.145			unexposed_cells	0	104.551	96.5086
# Y values analyzed	30	32	38	36	44			28	34	36			44	44					34	# of X values	44	44	44	44	44	22	44	22	44	44		unexposed_cells	0	102.641				unexposed_cells	0	96.7206	98.4099			unexposed_cells	0	97.1775	95.8303
																				# Y values analyzed	24	28	24	26	24	22	44	22	40	44		unexposed_cells	0	103.285				unexposed_cells	0	101.604	99.1649			unexposed_cells	0	96.1538	104.682
																																unexposed_cells	0	102.424				unexposed_cells	0	108.97	101.335			unexposed_cells	0	113.383	104.82
Cytotoxicity																																unexposed_cells	0	106.243				unexposed_cells	0	100.317	96.7566			unexposed_cells	0	107.209	103.689
Slope	log-logistic fit	0.416266	0.200116	0.0491914	0.00191062			122.86	91.3236	62.6215									15.3785		log-logistic model	55.74	log-logistic model	log-logistic model	33.45				1.322			unexposed_cells	0	90.2408				unexposed_cells	0	87.795	96.0376			unexposed_cells	0	105.762	98.4689
																																unexposed_cells	0	92.66				unexposed_cells	0	90.6336	99.9995			unexposed_cells	0	103.341	101.321
slope SEM		0.0258153	0.0252923	0.00524174	0.00371221			10.1195	6.4351	6.05423									1.80925			8.774			5.325				1.59			unexposed_cells	0	110.04				unexposed_cells	0	97.3706	99.1274			unexposed_cells	0	103.041	97.5422
																																unexposed_cells	0	97.8917				unexposed_cells	0	88.1103	95.7946			unexposed_cells	0	98.6185	107.337
																						37.89 to 73.59			22.66 to 44.24				-1.884 to 4.527			unexposed_cells	0	98.3963				unexposed_cells	0	99.9294	100.624			unexposed_cells	0	106.787	99.6493
logIC10 (L or g/Lbioassay)	9.896																															unexposed_cells	0	113.743				unexposed_cells	0	105.843	101.835			unexposed_cells	0	105.322	100.419
selogIC10	0.007265																					33			37				43			BWSPE	300	86.2286	89.8368			BWSPE	300	93.1856	98.8622			unexposed_cells	0	99.9832	96.7717
																						0.5446			0.5114				-0.2236			BWSPE	300	86.1998	92.8161			BWSPE	300	104.146	99.26			OCM	2.1	90.9777	107.804
Goodness of Fit																						583.6			968.7				452.3			BWSPE	150	86.7559	97.2437			BWSPE	150	92.5992	99.2039			OCM	2.1	73.5242	102.999
Degrees of Freedom	37	41	41	43				35	37	39									37			4.205			5.117				3.243			BWSPE	150	91.2795	97.2677			BWSPE	150	93.9864	102.157			OCM	1.05	81.2629	107.537
R squared	0.9791	0.8456	0.6017	0.6622				0.7309	0.8041	0.6739									0.5037													BWSPE	75	102.794	97.4617			BWSPE	75	95.131	101.808			OCM	1.05	91.6954	103.21
Sum of Squares	437.6	592	1093	488.4				726.6	535.8	1159									388.9													BWSPE	75	96.9176	95.5843			BWSPE	75	100.849	103.848			OCM	0.525	97.7887	102.009
Sy.x	3.439	3.8	5.163	3.37				4.556	3.805	5.452									3.242			44			44				44			BWSPE	37.5	98.1063	96.8479			BWSPE	37.5	110.172	101.538			OCM	0.525	96.5745	100.389
																						34			38				44			BWSPE	37.5	103.541	97.5967			BWSPE	37.5	105.243	101.743			OCM	0.2625	86.3606	100.638
Number of points																																BWSPE	18.75	98.6258	93.5437			BWSPE	18.75	96.3213	103.214			OCM	0.2625	83.266	97.6157
# of X values	44	44	44	44				44	44	44									44													BWSPE	18.75	108.516	97.8705			BWSPE	18.75	97.8253	99.6753			OCM	0.13125	91.0216	100.855
# Y values analyzed	39	42	42	44				36	38	40									38													BWSPE	9.375	102.339	96.5132			BWSPE	9.375	97.3631	100.242			OCM	0.13125	95.7232	103.006
																																BWSPE	9.375	105.898	99.4362			BWSPE	9.375	95.1579	98.422			OCM	0.065625	95.2497	103.016
																																BWSPE	4.6875	102.355	100.935			BWSPE	4.6875	95.1344	94.4997			OCM	0.065625	94.2612	101.503
																																BWSPE	4.6875	114.619	100.212			BWSPE	4.6875	103.352	102.927			OCM	0.0328125	93.8893	97.54
																																BWSPE	2.34375	112.171	102.687			BWSPE	2.34375	99.2435	101.245			OCM	0.0328125	101.892	101.677
																																BWSPE	2.34375	106.756	96.2418			BWSPE	2.34375	88.7206	103.047			OCM	0.0164063	84.9292	98.9458
																																BWSPE	1.17188	110.691	100.025			BWSPE	1.17188	97.5145	100.284			OCM	0.0164063	93.4937	99.5376
																																BWSPE	1.17188	94.2249	99.6975			BWSPE	1.17188	103.388	105.814			OCM	0.00820313	97.5648	99.3806
																																BWSPE	0.585938	104.974	93.8585			BWSPE	0.585938	101.093	102.225			OCM	0.00820313	96.2228	97.5774
																																BWSPE	0.585938	99.4593	98.2531			BWSPE	0.585938	93.8438	102.584			OCM	0.00410156	94.7224	100.001
																																BWSPE	0.292969	95.5344	95.5456			BWSPE	0.292969	107.944	105.833			OCM	0.00410156	101.882	98.2507
																																BWSPE	0.292969	101.75	97.3772			BWSPE	0.292969	109.098	105.531			OCM	0.00205078	100.431	98.6489
																																BWF	300	110.707	102.844			BWF	300	83.5059	89.0601			OCM	0.00205078	108.07	100.407
																																BWF	300	88.6741	98.0431			BWF	300	82.8344	90.7181			CCM	2.1	85.7385	104.965
																																BWF	150	83.5932	95.3072			BWF	150	92.8097	97.5378			CCM	2.1	82.9136	103.345
																																BWF	150	97.806	101.445			BWF	150	96.0016	93.8028			CCM	1.05	95.4169	101.969
																																BWF	75	105.828	100.803			BWF	75	92.5511	94.7519			CCM	1.05	80.7431	102.829
																																BWF	75	94.3744	105.61			BWF	75	87.2422	100.604			CCM	0.525	93.8048	99.3741
																																BWF	37.5	97.6793	98.3814			BWF	37.5	108.65	102.505			CCM	0.525	79.0451	98.1995
																																BWF	37.5	93.1182	98.2152			BWF	37.5	107.842	99.7831			CCM	0.2625	93.1329	101.766
																																BWF	18.75	94.747	100.88			BWF	18.75	109.601	100.506			CCM	0.2625	90.3726	98.9714
																																BWF	18.75	101.864	103.158			BWF	18.75	101.485	103.43			CCM	0.13125	82.6602	97.705
																																BWF	9.375	104.478	100.487			BWF	9.375	95.1503	98.9138			CCM	0.13125	98.8705	101.536
																																BWF	9.375	93.171	97.547			BWF	9.375	99.7878	94.752			CCM	0.065625	93.8285	98.4778
																																BWF	4.6875	97.3264	103.989			BWF	4.6875	101.797	100.54			CCM	0.065625	103.007	97.9173
																																BWF	4.6875	103.258	99.7539			BWF	4.6875	101.508	103.449			CCM	0.0328125	91.1232	95.2185
																																BWF	2.34375	105.838	104.736			BWF	2.34375	103.814	102.869			CCM	0.0328125	99.405	96.9903
																																BWF	2.34375	108.843	101.845			BWF	2.34375	94.4478	103.158			CCM	0.0164063	97.4213	99.1164
																																BWF	1.17188	100.443	104.407			BWF	1.17188	108.204	101.31			CCM	0.0164063	98.9622	98.1666
																																BWF	1.17188	103.344	105.205			BWF	1.17188	112.053	102.531			CCM	0.00820313	106.765	97.7601
																																BWF	0.585938	106.141	101.524			BWF	0.585938	100.659	97.5417			CCM	0.00820313	91.9939	98.2178
																																BWF	0.585938	94.5049	101.794			BWF	0.585938	111.224	103.063			CCM	0.00410156	101.902	100.851
																																BWF	0.292969	106.349	99.1325			BWF	0.292969	100.337	100.687			CCM	0.00410156	94.7381	101.559
																																BWF	0.292969	102.335	101.528			BWF	0.292969	91.5055	98.3087			CCM	0.00205078	105.407	98.1666
																																DW	300	34.5697	85.3968			DW	255	35.4912	82.3102			CCM	0.00205078	95.4372	101.162
																																DW	300	38.1266	89.9231			DW	255	32.3416	84.6571			BM1	2.1	63.1124	96.4953	Matrix effects (many debris/precipitates on the background-->false positive in neurite length)
																																DW	150	55.92	93.5225			DW	127.5	57.3615	92.1154			BM1	2.1	88.473	101.603	Matrix effects (many debris/precipitates on the background-->false positive in neurite length)
																																DW	150	53.1869	89.762			DW	127.5	52.9039	93.7139			BM1	1.05	127.832	95.8921	Matrix effects (many debris/precipitates on the background-->false positive in neurite length)
																																DW	75	69.4907	97.05			DW	63.75	78.4113	97.854			BM1	1.05	132.566	96.225	Matrix effects (many debris/precipitates on the background-->false positive in neurite length)
																																DW	75	81.9932	97.3021			DW	63.75	84.2457	96.8797			BM1	0.525	109.825	98.2178	Matrix effects (many debris/precipitates on the background-->false positive in neurite length)
																																DW	37.5	97.3567	104.702			DW	31.875	88.7273	101.359			BM1	0.525	124.881	99.6418	Matrix effects (many debris/precipitates on the background-->false positive in neurite length)
																																DW	37.5	106.612	102.607			DW	31.875	81.9588	99.1768			BM1	0.2625	105.203	96.5651
																																DW	18.75	93.1902	103.84			DW	15.9375	91.4531	99.2153			BM1	0.2625	104.458	98.881
																																DW	18.75	97.3867	101.648			DW	15.9375	86.5009	99.0931			BM1	0.13125	88.3855	94.7454
																																DW	9.375	116.989	107.109			DW	7.96875	91.1139	103.482			BM1	0.13125	102.842	96.1857
																																DW	9.375	100.757	101.853			DW	7.96875	102.908	99.6059			BM1	0.065625	100.011	96.5886
																																DW	4.6875	91.0742	102.419			DW	3.98438	106.862	95.6274			BM1	0.065625	103.019	95.0635
																																DW	4.6875	102.708	106.917			DW	3.98438	89.7145	107.01			BM1	0.0328125	94.6209	100.666
																																DW	2.34375	99.5899	101.94			DW	1.99219	94.0575	103.585			BM1	0.0328125	102.541	102.251
																																DW	2.34375	101.367	104.091			DW	1.99219	89.8926	106.401			BM1	0.0164063	91.8621	92.0627
																																DW	1.17188	116.951	99.2338			DW	0.996094	100.304	101.034			BM1	0.0164063	97.9961	101.132
																																DW	1.17188	98.4219	100.384			DW	0.996094	93.1068	98.641			BM1	0.00820313	99.4748	99.9631
																																DW	0.585938	94.4707	100.728			DW	0.498047	101.188	102.904			BM1	0.00820313	97.0441	99.9357
																																DW	0.585938	99.1407	98.5795			DW	0.498047	95.0902	99.4842			BM1	0.00410156	95.4234	98.2282
																																DW	0.292969	87.6755	103.7			DW	0.249023	99.7259	98.1644			BM1	0.00410156	99.4702	97.5582
																																DW	0.292969	100.367	100.206			DW	0.249023	105.574	101.411			BM1	0.00205078	109.485	103.481
																																BW	300	98.941	95.7885			BW	255	94.6212	100.568			BM1	0.00205078	98.3777	97.0883
																																BW	300	87.7294	96.081			BW	255	88.4657	101.573			Blank M2	2.1	68.6031	99.2589	Matrix effects (many debris/precipitates on the background-->false positive in neurite length)
																																BW	150	82.5423	100.857			BW	127.5	91.44	97.505			Blank M2	2.1	104.474	99.5184	Matrix effects (many debris/precipitates on the background-->false positive in neurite length)
																																BW	150	87.8638	100.9			BW	127.5	104.892	101.923			Blank M2	1.05	125.755	96.2371	Matrix effects (many debris/precipitates on the background-->false positive in neurite length)
																																BW	75	100.234	99.2717			BW	63.75	87.3643	99.736			Blank M2	1.05	135.109	100.823	Matrix effects (many debris/precipitates on the background-->false positive in neurite length)
																																BW	75	94.7503	106.079			BW	63.75	99.6514	102.806			Blank M2	0.525	109.469	94.3674	Matrix effects (many debris/precipitates on the background-->false positive in neurite length)
																																BW	37.5	92.7932	102.713			BW	31.875	104.8	102.955			Blank M2	0.525	105.324	95.2041	Matrix effects (many debris/precipitates on the background-->false positive in neurite length)
																																BW	37.5	91.8795	100.765			BW	31.875	91.2936	101.674			Blank M2	0.2625	95.1416	101.736
																																BW	18.75	93.2682	101.358			BW	15.9375	97.2368	100.13			Blank M2	0.2625	113.271	98.5725
																																BW	18.75	103.407	99.978			BW	15.9375	93.3491	97.0763			Blank M2	0.13125	97.3669	98.586
																																BW	9.375	110.326	100.761			BW	7.96875	101.739	100.828			Blank M2	0.13125	101.418	95.3766
																																BW	9.375	96.8752	101.037			BW	7.96875	100.134	101.678			Blank M2	0.065625	101.942	99.2239
																																BW	4.6875	96.1453	103.3			BW	3.98438	97.6296	101.436			Blank M2	0.065625	90.2926	100.562
																																BW	4.6875	105.655	104.965			BW	3.98438	93.5517	96.9254			Blank M2	0.0328125	99.3731	98.5976
																																BW	2.34375	110.605	100.805			BW	1.99219	95.0748	99.6119			Blank M2	0.0328125	107.672	102.021
																																BW	2.34375	102.549	99.9482			BW	1.99219	96.6262	103.121			Blank M2	0.0164063	94.8719	100.166
																																BW	1.17188	101.076	103.54			BW	0.996094	106.452	102.362			Blank M2	0.0164063	100.378	99.6252
																																BW	1.17188	105.837	101.604			BW	0.996094	90.3942	100.342			Blank M2	0.00820313	98.4722	99.6407
																																BW	0.585938	106.167	101.892			BW	0.498047	107.26	104.737			Blank M2	0.00820313	100.504	96.6491
																																BW	0.585938	108.993	101.582			BW	0.498047	93.1133	100.968			Blank M2	0.00410156	98.766	97.1773
																																BW	0.292969	98.169	101.448			BW	0.249023	106.959	102.908			Blank M2	0.00410156	91.4124	96.696
																																BW	0.292969	111.413	99.5457			BW	0.249023	83.7721	100.152			Blank M2	0.00205078	95.1878	102.94
																																SW	100	36.5232	68.337			SW	150	29.6968	60.5623			Blank M2	0.00205078	95.6374	101.489
																																SW	100	41.5946	82.2608			SW	150	23.2017	56.365			LFW	0.525	42.61	72.9586
																																SW	50	65.0453	97.7351			SW	75	44.1757	74.4177			LFW	0.525	60.9709	65.8108
																																SW	50	69.752	98.3063			SW	75	40.0887	84.1476			LFW	0.2625	63.8273	98.5775
																																SW	25	71.6335	101.941			SW	37.5	74.6089	99.7321			LFW	0.2625	64.3848	65.6488
																																SW	25	94.3666	95.6683			SW	37.5	75.0643	97.5987			LFW	0.13125	84.7824	99.4878
																																SW	12.5	101.424	105.545			SW	18.75	76.8831	92.515			LFW	0.13125	85.6365	100.11
																																SW	12.5	94.3406	105.631			SW	18.75	81.3411	97.8294			LFW	0.065625	94.5633	95.4493
																																SW	6.25	103.383	105.349			SW	9.375	92.5973	98.4436			LFW	0.065625	81.7922	93.3417
																																SW	6.25	100.092	103.119			SW	9.375	90.3703	101.194			LFW	0.0328125	95.0936	98.7493
																																SW	3.125	106.37	104.7			SW	4.6875	89.536	100.097			LFW	0.0328125	92.6398	96.9805
																																SW	3.125	102.317	103.485			SW	4.6875	89.6639	102.317			LFW	0.0164063	93.889	97.0858
																																SW	1.5625	110.822	103.186			SW	2.34375	100.929	97.5263			LFW	0.0164063	92.2121	97.8461
																																SW	1.5625	109.529	105.825			SW	2.34375	109.182	98.3772			LFW	0.00820313	87.4556	95.0246
																																SW	0.78125	114.816	104.99			SW	1.17188	95.4107	99.6331			LFW	0.00820313	93.3237	97.457
																																SW	0.78125	97.1199	101.003			SW	1.17188	109.671	100.9			LFW	0.00410156	95.3273	99.6645
																																SW	0.390625	110.611	104.432			SW	0.585938	98.137	104.028			LFW	0.00410156	91.7347	101.275
																																SW	0.390625	113.082	104.057			SW	0.585938	107.494	105.812			LFW	0.00205078	102.669	103.438
																																SW	0.195312	97.045	106.145			SW	0.292969	104.981	101.302			LFW	0.00205078	99.1907	99.3272
																																SW	0.195312	94.6477	100.146			SW	0.292969	100.009	99.8268			LFW	0.00102539	90.8654	100.769
																																SW	0.0976562	106.25	102.552			SW	0.146484	101.073	100.65			LFW	0.00102539	96.8122	98.6365
																																SW	0.0976562	98.7044	103.586			SW	0.146484	97.5597	108.485			LFW	0.000512695	99.1534	99.7968
																																EFF	100	27.0274	68.6662			EFF	75	26.8972	65.4615			LFW	0.000512695	99.5377	100.133
																																EFF	100	16.5031	38.0332			EFF	75	27.7562	72.4847			FFW	0.525	11.775	-225.48
																																EFF	50	24.7797	78.8656			EFF	37.5	32.6449	74.7846			FFW	0.525	19.3645	-800.995
																																EFF	50	28.0933	83.2442			EFF	37.5	22.1312	75.6824			FFW	0.2625	30.7831	68.4743
																																EFF	25	60.848	92.2559			EFF	18.75	46.6713	96.4249			FFW	0.2625	29.8219	66.1428
																																EFF	25	53.4916	96.4483			EFF	18.75	62.0328	93.3619			FFW	0.13125	51.5912	93.3376
																																EFF	12.5	76.9416	96.6218			EFF	9.375	74.9055	91.3256			FFW	0.13125	49.2184	91.9833
																																EFF	12.5	78.9904	97.4891			EFF	9.375	87.2609	95.2629			FFW	0.065625	73.0655	92.3128
																																EFF	6.25	94.9007	104.447			EFF	4.6875	88.9423	99.7114			FFW	0.065625	75.3886	94.3137
																																EFF	6.25	97.6575	102.409			EFF	4.6875	93.8781	96.1566			FFW	0.0328125	100.577	98.0202
																																EFF	3.125	94.3844	102.371			EFF	2.34375	105.9	101.789			FFW	0.0328125	84.5657	94.7964
																																EFF	3.125	96.1671	100.374			EFF	2.34375	91.5758	99.4916			FFW	0.0164063	97.318	100.605
																																EFF	1.5625	105.788	104.492			EFF	1.17188	104.029	100.96			FFW	0.0164063	97.4371	97.3947
																																EFF	1.5625	101.254	105.069			EFF	1.17188	99.8135	100.051			FFW	0.00820313	101.698	96.1804
																																EFF	0.78125	107.832	101.916			EFF	0.585938	101.781	99.9296			FFW	0.00820313	110.771	96.6929
																																EFF	0.78125	100.125	103.737			EFF	0.585938	88.8206	101.044			FFW	0.00410156	100.596	101.066
																																EFF	0.390625	104.662	100.187			EFF	0.292969	94.0521	99.6764			FFW	0.00410156	101.372	96.5608
																																EFF	0.390625	98.1808	103.7			EFF	0.292969	92.732	101.684			FFW	0.00205078	110.916	101.368
																																EFF	0.195312	104.745	103.98			EFF	0.146484	98.4843	102.813			FFW	0.00205078	108.509	102.251
																																EFF	0.195312	103.651	102.282			EFF	0.146484	101.978	98.8257			FFW	0.00102539	104	99.3117
																																EFF	0.0976562	106.849	104.317			EFF	0.0732422	88.7264	97.7063			FFW	0.00102539	100.582	96.3994
																																EFF	0.0976562	104.514	102.109			EFF	0.0732422	99.7281	102.529			FFW	0.000512695	108.318	92.4658
																																WW	50	64.2004	-5767.96			WW	20	18.8799	5.85082			FFW	0.000512695	89.9869	103.52
																																WW	50	46.4086	-5836.63			WW	20	17.5319	-6.9749			FFA	0.525	19.2071	0.453133
																																WW	25	20.7854	-8.45742			WW	10	32.2814	86.864			FFA	0.525	12.9488	-0.141238
																																WW	25	20.4992	-55.376			WW	10	40.8568	90.1582			FFA	0.2625	34.655	51.8332
																																WW	12.5	20.761	22.4161			WW	5	47.6708	101.06			FFA	0.2625	22.7664	18.2352
																																WW	12.5	16.4936	20.4891			WW	5	61.6474	102.926			FFA	0.13125	67.8507	96.8488
																																WW	6.25	56.2134	97.3812			WW	2.5	72.8434	102.69			FFA	0.13125	68.0037	95.9386
																																WW	6.25	54.0208	101.321			WW	2.5	78.5507	106.625			FFA	0.065625	77.2268	95.2034
																																WW	3.125	79.4469	104.634			WW	1.25	80.4309	103.682			FFA	0.065625	77.7946	97.0675
																																WW	3.125	85.5051	100.192			WW	1.25	82.6195	102.811			FFA	0.0328125	90.6057	98.5285
																																WW	1.5625	103.837	105.387			WW	0.625	88.019	102.799			FFA	0.0328125	92.1419	98.6508
																																WW	1.5625	91.7814	109.803			WW	0.625	83.5219	100.067			FFA	0.0164063	85.4553	101.191
																																WW	0.78125	91.5922	104.101			WW	0.3125	93.0646	103.121			FFA	0.0164063	84.8541	101.128
																																WW	0.78125	95.7809	99.8908			WW	0.3125	89.7539	107.454			FFA	0.00820313	94.6728	97.2089
																																WW	0.390625	93.6628	101.364			WW	0.15625	102.666	102.419			FFA	0.00820313	97.8428	99.1858
																																WW	0.390625	102.923	104.111			WW	0.15625	101.24	100.237			FFA	0.00410156	95.6944	96.72
																																WW	0.195312	105.796	101.809			WW	0.078125	93.7221	101.613			FFA	0.00410156	96.2965	96.1782
																																WW	0.195312	99.4284	102.769			WW	0.078125	97.9236	100.721			FFA	0.00205078	92.7417	99.0229
																																WW	0.0976562	99.5888	101.344			WW	0.0390625	89.3988	100.315			FFA	0.00205078	97.5111	95.019
																																WW	0.0976562	106.694	101.276			WW	0.0390625	90.5004	100.097			FFA	0.00102539	91.9636	96.498
																																WW	0.0488281	97.8483	100.191			WW	0.0195312	108.46	104.278			FFA	0.00102539	97.704	97.6466
																																WW	0.0488281	102.299	102.76			WW	0.0195312	97.8724	100.855			FFA	0.000512695	97.4401	100.097
																																Narciclasine	1.87062e-05	11.9172	33.1144			Narciclasine	1.87e-05	21.984	25.9136			FFA	0.000512695	93.2636	100.399
																																Narciclasine	1.87062e-05	19.114	26.2694			Narciclasine	1.87e-05	16.8691	26.8258			BF1	0.525	102.103	100.184
																																Narciclasine	9.35309e-06	20.6589	25.2403			Narciclasine	9.35e-06	16.6504	24.6357			BF1	0.525	102.049	101.593
																																Narciclasine	9.35309e-06	15.5315	25.0571			Narciclasine	9.35e-06	19.5318	30.5662			BF1	0.2625	103.441	97.3072
																																Narciclasine	4.67655e-06	19.6281	37.3972			Narciclasine	4.67e-06	25.207	32.9585			BF1	0.2625	111.07	100.307
																																Narciclasine	4.67655e-06	28.0818	40.0419			Narciclasine	4.67e-06	12.9552	34.6694			BF1	0.13125	102.108	102.846
																																Narciclasine	2.33827e-06	24.9829	50.4963			Narciclasine	2.34e-06	23.9607	43.4102			BF1	0.13125	93.0172	101.381
																																Narciclasine	2.33827e-06	20.077	47.1766			Narciclasine	2.34e-06	23.7295	45.8336			BF1	0.065625	102.391	105.582
																																Narciclasine	1.16914e-06	26.2973	73.8823			Narciclasine	1.17e-06	25.5581	60.2802			BF1	0.065625	109.53	100.896
																																Narciclasine	1.16914e-06	31.4444	64.2283			Narciclasine	1.17e-06	28.5413	63.0875			BF1	0.0328125	102.117	97.5286
																																Narciclasine	5.84568e-07	36.7328	85.8511			Narciclasine	5.84e-07	35.3922	77.5895			BF1	0.0328125	94.8527	93.265
																																Narciclasine	5.84568e-07	40.3735	85.5142			Narciclasine	5.84e-07	37.8618	76.0334			BF1	0.0164063	103.329	102.672
																																Narciclasine	2.92284e-07	45.2205	91.3664			Narciclasine	2.92e-07	35.9148	80.0822			BF1	0.0164063	97.9076	94.9787
																																Narciclasine	2.92284e-07	43.1845	91.555			Narciclasine	2.92e-07	30.03	82.4795			BF1	0.00820313	86.8972	100.929
																																Narciclasine	1.46142e-07	58.1608	93.6875			Narciclasine	1.46e-07	49.3908	93.9006			BF1	0.00820313	94.5786	100.711
																																Narciclasine	1.46142e-07	46.5525	92.5501			Narciclasine	1.46e-07	36.5874	94.304			BF1	0.00410156	100.776	92.9161
																																Narciclasine	7.3071e-08	58.073	104.539			Narciclasine	7.3e-08	42.6235	96.3055			BF1	0.00410156	78.6057	95.8952
																																Narciclasine	7.3071e-08	52.5419	102.444			Narciclasine	7.3e-08	51.6121	98.1549			BF1	0.00205078	95.743	98.1645
																																Narciclasine	3.65355e-08	45.4778	102.587			Narciclasine	3.65e-08	50.411	104.275			BF1	0.00205078	99.6923	98.8471
																																Narciclasine	3.65355e-08	58.6191	104.004			Narciclasine	3.65e-08	36.2165	99.3213			BF1	0.00102539	94.2189	96.253
																																Narciclasine	1.82678e-08	70.5027	104.081			Narciclasine	1.83e-08	41.2027	104.473			BF1	0.00102539	103.129	96.7607
																																Narciclasine	1.82678e-08	60.8463	105.84			Narciclasine	1.83e-08	41.6775	101.237			BF1	0.000512695	95.5452	98.4877
																																Narciclasine	9.35309e-08	44.643	103.269			Narciclasine	9.35e-08	40.9324	99.6871			BF1	0.000512695	97.7251	94.7823
																																Narciclasine	9.35309e-08	45.6384	99.6922			Narciclasine	9.35e-08	47.1785	103.259			Blank F2	0.525	99.8573	104.603
																																Narciclasine	4.67655e-08	54.7647	107.809			Narciclasine	4.67e-08	35.8469	103.189			Blank F2	0.525	103.973	101.358
																																Narciclasine	4.67655e-08	60.4544	104.867			Narciclasine	4.67e-08	40.2974	103.75			Blank F2	0.2625	92.103	95.4454
																																Narciclasine	2.33827e-08	65.1551	102.174			Narciclasine	2.34e-08	57.2415	103.614			Blank F2	0.2625	96.1388	96.832
																																Narciclasine	2.33827e-08	79.9155	103.917			Narciclasine	2.34e-08	47.0583	105.194			Blank F2	0.13125	102.826	97.9386
																																Narciclasine	1.16914e-08	83.2313	103.946			Narciclasine	1.17e-08	64.1683	101.395			Blank F2	0.13125	98.5941	96.8668
																																Narciclasine	1.16914e-08	85.2829	100.666			Narciclasine	1.17e-08	64.0311	103.302			Blank F2	0.065625	99.0912	98.533
																																Narciclasine	5.84568e-09	90.6853	99.3059			Narciclasine	5.84e-09	74.8444	96.1873			Blank F2	0.065625	113.297	99.2225
																																Narciclasine	5.84568e-09	104.79	101.032			Narciclasine	5.84e-09	73.2407	102.855			Blank F2	0.0328125	97.8108	97.3511
																																Narciclasine	2.92284e-09	95.9731	105.098			Narciclasine	2.92e-09	80.5042	99.622			Blank F2	0.0328125	96.0158	100.287
																																Narciclasine	2.92284e-09	104.78	102.008			Narciclasine	2.92e-09	95.3776	102.618			Blank F2	0.0164063	93.9265	98.6616
																																Narciclasine	1.46142e-09	99.1939	104.578			Narciclasine	1.46e-09	90.9055	101.112			Blank F2	0.0164063	103.001	97.0186
																																Narciclasine	1.46142e-09	98.1931	106.194			Narciclasine	1.46e-09	95.5541	98.4796			Blank F2	0.00820313	98.2136	97.8608
																																Narciclasine	7.3071e-10	104.462	102.936			Narciclasine	7.3e-10	91.7089	99.2399			Blank F2	0.00820313	100.214	97.0254	-
																																Narciclasine	7.3071e-10	103.042	103.997			Narciclasine	7.3e-10	91.8933	97.4821			Blank F2	0.00410156	96.7043	96.6171	-
																																Narciclasine	3.65355e-10	102.402	99.608			Narciclasine	3.65e-10	107.806	102.274			Blank F2	0.00410156	98.4251	98.4143	-
																																Narciclasine	3.65355e-10	98.4242	103.252			Narciclasine	3.65e-10	98.2151	101.95			Blank F2	0.00205078	92.9876	96.728	-
																																Narciclasine	1.82678e-10	98.6542	98.2627			Narciclasine	1.83e-10	99.1238	101.827			Blank F2	0.00205078	85.3395	97.89	-
																																Narciclasine	1.82678e-10	105.847	98.9058			Narciclasine	1.83e-10	103.955	101.023			Blank F2	0.00102539	92.3846	95.3619	-
																																Narciclasine	9.13388e-11	99.5866	99.1272			Narciclasine	9.13e-11	94.6951	100.807			Blank F2	0.00102539	91.7467	95.5681	-
																																Narciclasine	9.13388e-11	90.6713	98.4314			Narciclasine	9.13e-11	110.371	103.154			Blank F2	0.000512695	94.3472	93.683	-
																																												Blank F2	0.000512695	99.0845	96.3984	-
																																												Narciclasine	1.87062e-05	18.1801	30.4174	-
																																												Narciclasine	1.87062e-05	17.0021	30.3054	-
																																												Narciclasine	9.35309e-06	14.3889	32.7412	-
																																												Narciclasine	9.35309e-06	11.7905	32.0137	-
																																												Narciclasine	4.67655e-06	16.5789	35.5424	-
																																												Narciclasine	4.67655e-06	18.581	29.1678	-
																																												Narciclasine	2.33827e-06	19.0731	52.0011	-
																																												Narciclasine	2.33827e-06	20.955	55.0687	-
																																												Narciclasine	1.16914e-06	25.2749	61.1677	-
																																												Narciclasine	1.16914e-06	28.2708	72.5566	-
																																												Narciclasine	5.84568e-07	34.3332	83.567	-
																																												Narciclasine	5.84568e-07	41.4128	83.0938	-
																																												Narciclasine	2.92284e-07	34.6994	91.4822	-
																																												Narciclasine	2.92284e-07	40.336	87.4238	-
																																												Narciclasine	1.46142e-07	43.9241	94.5862	-
																																												Narciclasine	1.46142e-07	47.0686	98.8421	-
																																												Narciclasine	7.3071e-08	49.6362	103.008	-
																																												Narciclasine	7.3071e-08	44.3342	100.031
																																												Narciclasine	3.65355e-08	41.358	106.792
																																												Narciclasine	3.65355e-08	38.1559	100.588
																																												Narciclasine	1.82678e-08	51.4417	100.172
																																												Narciclasine	1.82678e-08	45.7721	105.286
																																												Narciclasine	9.35309e-08	30.4817	101.363
																																												Narciclasine	9.35309e-08	37.8594	103.307
																																												Narciclasine	4.67655e-08	43.5747	101.862
																																												Narciclasine	4.67655e-08	44.7539	101.217
																																												Narciclasine	2.33827e-08	64.1632	99.6304
																																												Narciclasine	2.33827e-08	68.2822	103.642
																																												Narciclasine	1.16914e-08	85.5612	102.555
																																												Narciclasine	1.16914e-08	78.441	99.3871
																																												Narciclasine	5.84568e-09	84.2433	102.104
																																												Narciclasine	5.84568e-09	102.952	94.0565
																																												Narciclasine	2.92284e-09	108.728	101.133
																																												Narciclasine	2.92284e-09	98.1973	97.285
																																												Narciclasine	1.46142e-09	90.7064	98.16
																																												Narciclasine	1.46142e-09	94.3373	93.6105
																																												Narciclasine	7.3071e-10	105.867	97.3098
																																												Narciclasine	7.3071e-10	103.415	100.507
																																												Narciclasine	3.65355e-10	90.0038	102.15
																																												Narciclasine	3.65355e-10	94.1193	100.761
																																												Narciclasine	1.82678e-10	102.093	95.0772
																																												Narciclasine	1.82678e-10	102.124	99.1218
																																												Narciclasine	9.13388e-11	91.0942	98.2347
																																												Narciclasine	9.13388e-11	95.7454	101.85


























































































































[truncated: 24 more columns]

## Sheet: S8 AChE
Table S8. Bioassay results of the extracts in the acetylcholinesterase inhibition with SH-SY5Y cells																																										raw concentration -response data 1st run 27 June 2022						raw concentration -response data 2nd run 8 August 2022
																															raw concentration -response data 1st run 27 June 2022						raw concentration -response data 2nd run 8th August 2022					Sample name (abbreviation)	final c (REF or M)	AChE inhibition in %				Sample name (abbreviation)	final c (REF or M)
	Water							Fish					Milk								Serum																					unexposed_cells	0	-7.21957				unexposed_cells	0
Inhibition of acetylcholinesterase
	Waste water treatment plant influent	Wastewater treatment plant effluent	Surface water	Drinking water	Bottled water	Blank SPE	Blank Filtration+ SPE	Fatty Fish Wild	Fatty Fish Aquaculture	Lean Fish wild	Blank fish 1	Blank fish 2	Organic Cow Milk	Conventional Cow Milk	Blank Milk 1	Blank Milk 2	Blank Milk 3	Blank Milk 4	HBM	Blank HBM	Adult Serum Denmark	Adult Serum Australia - Males and Females	Adult Serum Australia - Females in Bearing Age	Cord Blood Serum Denmark	Adult Serum Europe	Blank Serum	Blank Serum (matching extraction with S5)	Blank blood collection bag			Sample name (abbreviation)	final c (REF or M)	AChE inhibition in %				Sample name (abbreviation)	final c (REF or M)	AChE inhibition in %			unexposed_cells	0	5.09047				unexposed_cells	0
	WW	EFF	SW	DW	BW	BWSPE	BWF	FFW	FFA	LFW	BF1	BF2	OCM	CCM	BM1	BM2	BM3	BM4	HBM	BHBM	S1	S2	S3	S4	S5	BSSPE	BS5SPE	BBCB			unexposed_cells	0	-7.21957				unexposed_cells	0	-13.591			unexposed_cells	0	-2.60422				unexposed_cells	0
EC10 (mLwater/milk/serum/mLbioassay or gfish/mLbioassay)	6.60939	14.2268	14.3864	>300	>300	>300	>300	>1	>1	>1	>1	>1	>2.1	>2.1	>2.1	not tested	>3	>3	>3	>3	>1	>1	>1	>1	not tested	>1	not tested	>1			unexposed_cells	0	5.09047				unexposed_cells	0	-10.3887			unexposed_cells	0	2.74087				unexposed_cells	0
seEC10	0.568765	1.1126	1.07148																												unexposed_cells	0	-2.60422				unexposed_cells	0	-3.45831			unexposed_cells	0	0.260318				unexposed_cells	0
Cytotoxicity after 3 h exposure (note that the CRC have for visualisation the cytotoxiciyt data after 24h of exposure)																															unexposed_cells	0	2.74087				unexposed_cells	0	0.269717			unexposed_cells	0	2.45103				unexposed_cells	0
IC10 (L or g/Lbioassay)	>50	>100	>100	>300	>300	>300	>300	>1	>1	>1	>1	>1	>2.1	>2.1	>2.1	not tested	>3	>3	obvious cytotoxicity observed from image	>3	obvious cytotoxicity observed from image	obvious cytotoxicity observed from image	obvious cytotoxicity observed from image	obvious cytotoxicity observed from image	not tested	>2	not tested	>2			unexposed_cells	0	0.260318				unexposed_cells	0	-2.51395			unexposed_cells	0	2.07439				unexposed_cells	0
seIC10								obvious cytotoxicity observed from image	obvious cytotoxicity observed from image																						unexposed_cells	0	2.45103				unexposed_cells	0	1.95392			unexposed_cells	0	-0.938755				unexposed_cells	0
																															unexposed_cells	0	2.07439				unexposed_cells	0	1.67253			unexposed_cells	0	2.42455				unexposed_cells	0
																															unexposed_cells	0	-0.938755				unexposed_cells	0	6.11707			unexposed_cells	0	3.681				unexposed_cells	0
																															unexposed_cells	0	2.42455				unexposed_cells	0	7.70931			unexposed_cells	0	0.65903				unexposed_cells	0
Slope	1.513	0.7029	0.6951	0.0211																											unexposed_cells	0	3.681				unexposed_cells	0	-0.762492			unexposed_cells	0	-0.00744775				unexposed_cells	0
																															unexposed_cells	0	0.65903				unexposed_cells	0	6.08413			unexposed_cells	0	-5.84246				unexposed_cells	0
slope SEM	0.1302	0.05497	0.05177	0.005606																											unexposed_cells	0	-0.00744775				unexposed_cells	0	4.06363			unexposed_cells	0	3.38233				unexposed_cells	0
																															unexposed_cells	0	-5.84246				unexposed_cells	0	4.37659			unexposed_cells	0	-10.4681				unexposed_cells	0
Goodness of Fit	1.249 to 1.777	0.5913 to 0.8145	0.5900 to 0.8002	0.009793 to 0.03241																											unexposed_cells	0	3.38233				unexposed_cells	0	2.80906			unexposed_cells	0	4.31658				unexposed_cells	0
Degrees of Freedom	37	35	35	43																											unexposed_cells	0	-10.4681				unexposed_cells	0	-1.69312			OCM	2.1	-8.24798				BHBM	3
R squared	0.6186	0.6172	0.5938	0.2467																											unexposed_cells	0	4.31658				unexposed_cells	0	-2.64846			OCM	2.1	-4.17994				BHBM	3
Sum of Squares	638	572.8	508.2	559.1																											BWSPE	300	-3.9725				BWSPE	300	-21.3449			OCM	1.05	-2.02455				BHBM	1.5
Sy.x	4.153	4.045	3.81	3.606																											BWSPE	300	-1.98188				BWSPE	300	-18.4487			OCM	1.05	-2.12018				BHBM	1.5
																															BWSPE	150	-3.86656				BWSPE	150	-3.23731			OCM	0.525	0.301511				BHBM	0.75
Number of points																															BWSPE	150	-0.392916				BWSPE	150	-10.5108			OCM	0.525	-3.23392				BHBM	0.75
# of X values	114	112	112	44																											BWSPE	75	2.89682				BWSPE	75	-9.95903			OCM	0.2625	-5.25396				BHBM	0.375
# Y values analyzed	38	36	36	44																											BWSPE	75	0.8503				BWSPE	75	-9.00918			OCM	0.2625	-6.60163				BHBM	0.375
																															BWSPE	37.5	-5.17893				BWSPE	37.5	-7.77794			OCM	0.13125	-7.55943				BHBM	0.1875
																															BWSPE	37.5	-4.05783				BWSPE	37.5	-8.4464			OCM	0.13125	-8.97331				BHBM	0.1875
																															BWSPE	18.75	-3.4399				BWSPE	18.75	-5.60097			OCM	0.065625	-7.27548				BHBM	0.09375
																															BWSPE	18.75	-4.94499				BWSPE	18.75	-7.03398			OCM	0.065625	-7.01948				BHBM	0.09375
																															BWSPE	9.375	-3.45167				BWSPE	9.375	-5.84529			OCM	0.0328125	-6.26325				BHBM	0.046875
																															BWSPE	9.375	-4.94353				BWSPE	9.375	-6.86515			OCM	0.0328125	-8.88061				BHBM	0.046875
																															BWSPE	4.6875	-5.35401				BWSPE	4.6875	-7.43753			OCM	0.0164063	-7.78747				BHBM	0.0234375
																															BWSPE	4.6875	-7.85956				BWSPE	4.6875	-2.82966			OCM	0.0164063	-5.82628				BHBM	0.0234375
																															BWSPE	2.34375	-2.6513				BWSPE	2.34375	-10.0359			OCM	0.00820313	-7.39906				BHBM	0.0117188
																															BWSPE	2.34375	-4.51097				BWSPE	2.34375	-11.7819			OCM	0.00820313	-4.46684				BHBM	0.0117188
																															BWSPE	1.17188	-4.4992				BWSPE	1.17188	-7.65989			OCM	0.00410156	-2.98234				BHBM	0.00585938
																															BWSPE	1.17188	-8.56871				BWSPE	1.17188	-8.32149			OCM	0.00410156	-8.41423				BHBM	0.00585938
																															BWSPE	0.585938	-3.34721				BWSPE	0.585938	-11.8052			OCM	0.00205078	-12.6309				BHBM	0.00292969
																															BWSPE	0.585938	-7.22692				BWSPE	0.585938	-11.0695			OCM	0.00205078	-7.99198				BHBM	0.00292969
																															BWSPE	0.292969	-4.97295				BWSPE	0.292969	-13.3151			CCM	2.1	-8.1494				BM3	3
																															BWSPE	0.292969	-8.88356				BWSPE	0.292969	-7.53773			CCM	2.1	-2.62335				BM3	3
																															BWF	300	-0.191356				BWF	300	-29.7988			CCM	1.05	-5.64826				BM3	1.5
																															BWF	300	-3.69884				BWF	300	-16.295			CCM	1.05	0.326531				BM3	1.5
																															BWF	150	1.01949				BWF	150	-8.42032			CCM	0.525	-3.66647				BM3	0.75
																															BWF	150	-2.59393				BWF	150	-2.86259			CCM	0.525	-1.06381				BM3	0.75
																															BWF	75	-1.69204				BWF	75	-2.52494			CCM	0.2625	-2.09664				BM3	0.375
																															BWF	75	-0.513564				BWF	75	-3.89343			CCM	0.2625	-3.76357				BM3	0.375
																															BWF	37.5	0.579586				BWF	37.5	-3.20575			CCM	0.13125	-4.05488				BM3	0.1875
																															BWF	37.5	-5.4261				BWF	37.5	-3.1179			CCM	0.13125	-7.07097				BM3	0.1875
																															BWF	18.75	-3.58997				BWF	18.75	-0.593659			CCM	0.065625	-5.33929				BM3	0.09375
																															BWF	18.75	-6.74876				BWF	18.75	-0.666404			CCM	0.065625	-3.0353				BM3	0.09375
																															BWF	9.375	-6.35446				BWF	9.375	3.01495			CCM	0.0328125	-2.57186				BM3	0.046875
																															BWF	9.375	-6.91501				BWF	9.375	0.662286			CCM	0.0328125	-5.63796				BM3	0.046875
																															BWF	4.6875	-0.379677				BWF	4.6875	-2.41924			CCM	0.0164063	-0.879904				BM3	0.0234375
																															BWF	4.6875	-4.46095				BWF	4.6875	-2.86397			CCM	0.0164063	-0.932874				BM3	0.0234375
																															BWF	2.34375	-1.11972				BWF	2.34375	1.66979			CCM	0.00820313	-2.82343				BM3	0.0117188
																															BWF	2.34375	-5.71741				BWF	2.34375	-4.67719			CCM	0.00820313	-4.11668				BM3	0.0117188
																															BWF	1.17188	-3.12652				BWF	1.17188	-4.37934			CCM	0.00410156	-3.05884				BM3	0.00585938
																															BWF	1.17188	-2.7381				BWF	1.17188	-2.11589			CCM	0.00410156	-6.37506				BM3	0.00585938
																															BWF	0.585938	-3.44725				BWF	0.585938	-1.8496			CCM	0.00205078	-5.62472				BM3	0.00292969
																															BWF	0.585938	-4.11079				BWF	0.585938	-5.07114			CCM	0.00205078	-5.4055				BM3	0.00292969
																															BWF	0.292969	-4.28881				BWF	0.292969	-4.34914			BM1	2.1	-5.13185				BM4	3
																															BWF	0.292969	-4.79788				BWF	0.292969	-0.00754918			BM1	2.1	-0.353199				BM4	3
																															DW	300	11.0094				DW	255	-4.73072			BM1	1.05	-2.3291				BM4	1.5
																															DW	300	12.8999				DW	255	2.22158			BM1	1.05	-2.86317				BM4	1.5
																															DW	150	4.78151				DW	128	0.828371			BM1	0.525	-0.660686				BM4	0.75
																															DW	150	4.86095				DW	128	5.59136			BM1	0.525	-3.46638				BM4	0.75
																															DW	75	-1.6685				DW	63.75	0.659542			BM1	0.2625	-13.5975				BM4	0.375
																															DW	75	1.3211				DW	63.8	0.706207			BM1	0.2625	-4.91705				BM4	0.375
																															DW	37.5	-2.50271				DW	31.875	2.8324			BM1	0.13125	-6.95474				BM4	0.1875
																															DW	37.5	-1.03144				DW	31.875	-1.99922			BM1	0.13125	-4.95088				BM4	0.1875
																															DW	18.75	-2.24671				DW	15.9375	3.6944			BM1	0.065625	-2.12754				BM4	0.09375
																															DW	18.75	-3.26335				DW	15.9375	7.34556			BM1	0.065625	-3.61939				BM4	0.09375
																															DW	9.375	-6.66784				DW	7.96875	2.26962			BM1	0.0328125	-2.97203				BM4	0.046875
																															DW	9.375	0.557517				DW	7.96875	0.518163			BM1	0.0328125	-1.31982				BM4	0.046875
																															DW	4.6875	-6.87088				DW	3.98438	1.84274			BM1	0.0164063	-4.20642				BM4	0.0234375
																															DW	4.6875	-3.13829				DW	3.98438	1.81391			BM1	0.0164063	-5.22748				BM4	0.0234375
																															DW	2.34375	-0.981422				DW	1.99219	0.111864			BM1	0.00820313	0.30593				BM4	0.0117188
																															DW	2.34375	-5.68357				DW	1.99219	-2.16805			BM1	0.00820313	-3.16183				BM4	0.0117188
																															DW	1.17188	-2.13047				DW	0.996094	-3.04515			BM1	0.00410156	-0.963769				BM4	0.00585938
																															DW	1.17188	-3.23833				DW	0.996094	0.66229			BM1	0.00410156	-2.81167				BM4	0.00585938
																															DW	0.585938	-3.85921				DW	0.498047	0.722682			BM1	0.00205078	-5.74683				BM4	0.00292969
																															DW	0.585938	-3.38693				DW	0.498047	-1.94157			BM1	0.00205078	-4.37709				BM4	0.00292969
																															DW	0.292969	-2.11723				DW	0.249023	4.12677			LFW	0.525	-1.96422				HBM	3
																															DW	0.292969	-3.27659				DW	0.249023	1.48998			LFW	0.525	3.98114				HBM	3
																															BW	300	2.57903				BW	255	-30.3946			LFW	0.2625	2.16855				HBM	1.5
																															BW	300	0.945934				BW	255	-17.0459			LFW	0.2625	-2.25112				HBM	1.5
																															BW	150	5.05222				BW	128	-6.99143			LFW	0.13125	1.66831				HBM	0.75
																															BW	150	2.8983				BW	128	-4.78014			LFW	0.13125	-2.18639				HBM	0.75
																															BW	75	0.310343				BW	63.75	-0.287565			LFW	0.065625	-4.92881				HBM	0.375
																															BW	75	1.81544				BW	63.8	-5.20016			LFW	0.065625	-7.94195				HBM	0.375
																															BW	37.5	-3.39871				BW	31.875	-2.31766			LFW	0.0328125	-1.95245				HBM	0.1875
																															BW	37.5	0.326526				BW	31.875	-3.67245			LFW	0.0328125	-7.67713				HBM	0.1875
																															BW	18.75	-3.05001				BW	15.9375	1.35545			LFW	0.0164063	-2.70133				HBM	0.09375
																															BW	18.75	0.609012				BW	15.9375	3.97441			LFW	0.0164063	-6.60605				HBM	0.09375
																															BW	9.375	-0.494437				BW	7.96875	5.04918			LFW	0.00820313	-9.35584				HBM	0.046875
																															BW	9.375	0.664919				BW	7.96875	1.16879			LFW	0.00820313	-6.21028				HBM	0.046875
																															BW	4.6875	0.252965				BW	3.98438	1.0425			LFW	0.00410156	0.00579251				HBM	0.0234375
																															BW	4.6875	-2.36441				BW	3.98438	-0.342473			LFW	0.00410156	-3.27953				HBM	0.0234375
																															BW	2.34375	-7.51971				BW	1.99219	1.58744			LFW	0.00205078	0.550158				HBM	0.0117188
																															BW	2.34375	-1.77149				BW	1.99219	-0.816023			LFW	0.00205078	-2.00541				HBM	0.0117188
																															BW	1.17188	12.538				BW	0.996094	-2.54552			LFW	0.00102539	1.85075				HBM	0.00585938
																															BW	1.17188	-2.31733				BW	0.996094	-0.283445			LFW	0.00102539	-1.89949				HBM	0.00585938
																															BW	0.585938	2.71585				BW	0.498047	2.44669			LFW	0.000512695	9.80586				HBM	0.00292969
																															BW	0.585938	2.35245				BW	0.498047	2.93946			LFW	0.000512695	2.58933				HBM	0.00292969
																															BW	0.292969	2.57461				BW	0.249023	2.00471			FFW	0.525	72.2123	obvious cytotoxicity observed from image			Paraoxon-ethyl	2.46e-08
																															BW	0.292969	3.88844				BW	0.249023	0.529147			FFW	0.525	72.6787	obvious cytotoxicity observed from image			Paraoxon-ethyl	2.46e-08
																															SW	100	42.5076				SW	150	43.2217			FFW	0.2625	9.77496				Paraoxon-ethyl	1.23e-08
																															SW	100	43.4963				SW	150	48.6792			FFW	0.2625	9.6602				Paraoxon-ethyl	1.23e-08
																															SW	50	27.8479				SW	75	31.3705			FFW	0.13125	3.20285				Paraoxon-ethyl	6.13811e-09
																															SW	50	24.9584				SW	75	30.1557			FFW	0.13125	1.85664				Paraoxon-ethyl	6.14e-09
																															SW	25	18.2347				SW	37.5	23.4093			FFW	0.065625	-5.47907				Paraoxon-ethyl	3.06905e-09
																															SW	25	16.1117				SW	37.5	20.6352			FFW	0.065625	0.0778833				Paraoxon-ethyl	3.06905e-09
																															SW	12.5	6.62647				SW	18.75	14.5161			FFW	0.0328125	0.519263				Paraoxon-ethyl	1.53453e-09
																															SW	12.5	11.9053				SW	18.75	14.5161			FFW	0.0328125	-1.72588				Paraoxon-ethyl	1.53453e-09
																															SW	6.25	4.42546				SW	9.375	11.3962			FFW	0.0164063	4.88891				Paraoxon-ethyl	7.67264e-10
																															SW	6.25	7.137				SW	9.375	13.6184			FFW	0.0164063	-2.97792				Paraoxon-ethyl	7.67264e-10
																															SW	3.125	5.57746				SW	4.6875	13.0872			FFW	0.00820313	1.5462				Paraoxon-ethyl	3.83632e-10
																															SW	3.125	1.89489				SW	4.6875	8.96251			FFW	0.00820313	-2.43797				Paraoxon-ethyl	3.83632e-10
																															SW	1.5625	3.37792				SW	2.34375	2.37531			FFW	0.00410156	1.86252				Paraoxon-ethyl	1.91816e-10
																															SW	1.5625	3.86049				SW	2.34375	2.51807			FFW	0.00410156	-3.75622				Paraoxon-ethyl	1.91816e-10
																															SW	0.78125	1.59034				SW	1.17188	3.82617			FFW	0.00205078	6.71622				Paraoxon-ethyl	9.5908e-11
																															SW	0.78125	1.72128				SW	1.17188	2.97378			FFW	0.00205078	3.33378				Paraoxon-ethyl	9.5908e-11
																															SW	0.390625	-0.270799				SW	0.585938	3.31556			FFW	0.00102539	9.36154				Paraoxon-ethyl	4.7954e-11
																															SW	0.390625	5.44504				SW	0.585938	2.57572			FFW	0.00102539	65.5651				Paraoxon-ethyl	4.7954e-11
																															SW	0.195312	2.87769				SW	0.292969	4.50013			FFW	0.000512695	4.97718				Paraoxon-ethyl	2.3977e-11
																															SW	0.195312	2.78647				SW	0.292969	7.23163			FFW	0.000512695	5.03456				Paraoxon-ethyl	2.3977e-11
																															SW	0.0976562	3.01893				SW	0.146484	4.43012			FFA	0.525	26.999	obvious cytotoxicity observed from image
																															SW	0.0976562	5.94233				SW	0.146484	3.61342			FFA	0.525	36.3959	obvious cytotoxicity observed from image
																															EFF	100	41.3453				EFF	150	22.5926			FFA	0.2625	3.62068
																															EFF	100	39.2561				EFF	150	39.4154			FFA	0.2625	3.50739
																															EFF	50	23.1561				EFF	75	26.5046			FFA	0.13125	1.98905
																															EFF	50	25.3365				EFF	75	25.9157			FFA	0.13125	3.72073
																															EFF	25	17.2225				EFF	37.5	22.2083			FFA	0.065625	-0.60625
																															EFF	25	15.7306				EFF	37.5	22.6736			FFA	0.065625	1.00919
																															EFF	12.5	7.80495				EFF	18.75	21.5439			FFA	0.0328125	-0.228139
																															EFF	12.5	5.74518				EFF	18.75	14.2773			FFA	0.0328125	1.4697
																															EFF	6.25	4.33719				EFF	9.375	11.0379			FFA	0.0164063	-0.086892
																															EFF	6.25	8.13745				EFF	9.375	12.4654			FFA	0.0164063	-0.616554
																															EFF	3.125	2.29802				EFF	4.6875	10.714			FFA	0.00820313	1.59476
																															EFF	3.125	2.20238				EFF	4.6875	9.71745			FFA	0.00820313	2.89241
																															EFF	1.5625	-3.05737				EFF	2.34375	6.24472			FFA	0.00410156	2.10822
																															EFF	1.5625	5.87759				EFF	2.34375	4.22011			FFA	0.00410156	-3.23245
																															EFF	0.78125	4.60936				EFF	1.17188	6.84593			FFA	0.00205078	6.61911
																															EFF	0.78125	-4.34472				EFF	1.17188	3.13437			FFA	0.00205078	2.19356
																															EFF	0.390625	1.90961				EFF	0.585938	2.16118			FFA	0.00102539	8.16687
																															EFF	0.390625	0.707581				EFF	0.585938	4.85289			FFA	0.00102539	4.81828
																															EFF	0.195312	3.18519				EFF	0.292969	3.50498			FFA	0.000512695	6.95897
																															EFF	0.195312	6.09093				EFF	0.292969	2.65121			FFA	0.000512695	6.74269
																															EFF	0.0976562	1.96993				EFF	0.146484	3.91814			BF1	0.525	-0.231086	obvious cytotoxicity observed from image
																															EFF	0.0976562	3.4147				EFF	0.146484	5.19467			BF1	0.525	4.42987	obvious cytotoxicity observed from image
																															WW	50	89.2421				WW	30	74.9607			BF1	0.2625	3.12339	obvious cytotoxicity observed from image
																															WW	50	97.5621				WW	30	89.4103			BF1	0.2625	2.53489	obvious cytotoxicity observed from image
																															WW	25	75.5197				WW	15	25.3433			BF1	0.13125	0.723771
																															WW	25	74.3044				WW	15	13.6418			BF1	0.13125	1.31227
																															WW	12.5	25.1688				WW	7.5	10.9295			BF1	0.065625	-0.569471
																															WW	12.5	23.5106				WW	7.5	2.82965			BF1	0.065625	-1.46547
																															WW	6.25	8.67888				WW	3.75	5.65999			BF1	0.0328125	0.66051
																															WW	6.25	6.22628				WW	3.75	8.91035			BF1	0.0328125	-2.00248
																															WW	3.125	2.4834				WW	1.875	8.73191			BF1	0.0164063	1.97139
																															WW	3.125	6.32633				WW	1.875	12.0029			BF1	0.0164063	-0.994662
																															WW	1.5625	-0.793104				WW	0.9375	9.39762			BF1	0.00820313	-0.572414
																															WW	1.5625	6.30132				WW	0.9375	2.28884			BF1	0.00820313	1.44027
																															WW	0.78125	0.197058				WW	0.46875	2.05549			BF1	0.00410156	2.05526
																															WW	0.78125	1.97875				WW	0.46875	5.1933			BF1	0.00410156	-3.38694
																															WW	0.390625	-0.144275				WW	0.234375	2.15982			BF1	0.00205078	4.14739
																															WW	0.390625	-0.59301				WW	0.234375	4.51111			BF1	0.00205078	-0.138394
																															WW	0.195312	1.68009				WW	0.117188	3.09182			BF1	0.00102539	2.65994
																															WW	0.195312	-2.77783				WW	0.117188	3.92774			BF1	0.00102539	0.37066
																															WW	0.0976562	2.74234				WW	0.0585938	3.07535			BF1	0.000512695	4.32541
																															WW	0.0976562	-1.01085				WW	0.0585938	5.27291			BF1	0.000512695	-0.335537
																															WW	0.0488281	5.99824				WW	0.0292969	2.36159			BF2	0.525	1.40201
																															WW	0.0488281	0.553105				WW	0.0292969	3.75617			BF2	0.525	-6.34416
																															Paraoxon-ethyl	2.46e-08	97.9226				Paraoxon-ethyl	2.46e-08	97.7887			BF2	0.2625	3.89875
																															Paraoxon-ethyl	2.46e-08	97.3517				Paraoxon-ethyl	2.46e-08	96.9226			BF2	0.2625	2.28772
																															Paraoxon-ethyl	1.23e-08	95.1066				Paraoxon-ethyl	1.23e-08	95.7174			BF2	0.13125	-0.0824791
																															Paraoxon-ethyl	1.23e-08	94.8727				Paraoxon-ethyl	1.23e-08	95.9576			BF2	0.13125	-0.309055
																															Paraoxon-ethyl	6.13811e-09	81.9256				Paraoxon-ethyl	6.13811e-09	88.1488			BF2	0.065625	1.01508
																															Paraoxon-ethyl	6.14e-09	81.3268				Paraoxon-ethyl	6.14e-09	87.6684			BF2	0.065625	-9.36186e-05
																															Paraoxon-ethyl	3.06905e-09	60.5555				Paraoxon-ethyl	3.06905e-09	66.0346			BF2	0.0328125	3.58537
																															Paraoxon-ethyl	3.06905e-09	59.5183				Paraoxon-ethyl	3.06905e-09	67.1533			BF2	0.0328125	-3.3016
																															Paraoxon-ethyl	1.53453e-09	39.2428				Paraoxon-ethyl	1.53453e-09	44.2717			BF2	0.0164063	3.61774
																															Paraoxon-ethyl	1.53453e-09	37.8613				Paraoxon-ethyl	1.53453e-09	44.9553			BF2	0.0164063	1.90814
																															Paraoxon-ethyl	7.67264e-10	24.6656				Paraoxon-ethyl	7.67264e-10	24.5568			BF2	0.00820313	1.80956
																															Paraoxon-ethyl	7.67264e-10	21.8231				Paraoxon-ethyl	7.67264e-10	24.285			BF2	0.00820313	4.76238
																															Paraoxon-ethyl	3.83632e-10	14.7846				Paraoxon-ethyl	3.83632e-10	12.6754			BF2	0.00410156	3.25581
																															Paraoxon-ethyl	3.83632e-10	11.3345				Paraoxon-ethyl	3.83632e-10	13.0598			BF2	0.00410156	-3.01029
																															Paraoxon-ethyl	1.91816e-10	7.6078				Paraoxon-ethyl	1.91816e-10	4.14737			BF2	0.00205078	2.16413
																															Paraoxon-ethyl	1.91816e-10	7.1414				Paraoxon-ethyl	1.91816e-10	3.51596			BF2	0.00205078	4.70205
																															Paraoxon-ethyl	9.5908e-11	8.90397				Paraoxon-ethyl	9.5908e-11	2.72671			BF2	0.00102539	5.94674
																															Paraoxon-ethyl	9.5908e-11	4.34601				Paraoxon-ethyl	9.5908e-11	-0.158535			BF2	0.00102539	7.2385
																															Paraoxon-ethyl	4.7954e-11	6.51171				Paraoxon-ethyl	4.7954e-11	-0.115983			BF2	0.000512695	8.73478
																															Paraoxon-ethyl	4.7954e-11	1.02832				Paraoxon-ethyl	4.7954e-11	-0.483845			BF2	0.000512695	4.09443
																															Paraoxon-ethyl	2.3977e-11	3.84431				Paraoxon-ethyl	2.3977e-11	-2.14334			Paraoxon-ethyl	2.46e-08	97.9226
																															Paraoxon-ethyl	2.3977e-11	6.14683				Paraoxon-ethyl	2.3977e-11	0.706215			Paraoxon-ethyl	2.46e-08	97.3517
																																										Paraoxon-ethyl	1.23e-08	95.1066
																																										Paraoxon-ethyl	1.23e-08	94.8727
																																										Paraoxon-ethyl	6.13811e-09	81.9256
																																										Paraoxon-ethyl	6.14e-09	81.3268
																																										Paraoxon-ethyl	3.06905e-09	60.5555
																																										Paraoxon-ethyl	3.06905e-09	59.5183
																																										Paraoxon-ethyl	1.53453e-09	39.2428
																																										Paraoxon-ethyl	1.53453e-09	37.8613
																																										Paraoxon-ethyl	7.67264e-10	24.6656
																																										Paraoxon-ethyl	7.67264e-10	21.8231
																																										Paraoxon-ethyl	3.83632e-10	14.7846
																																										Paraoxon-ethyl	3.83632e-10	11.3345
																																										Paraoxon-ethyl	1.91816e-10	7.6078
																																										Paraoxon-ethyl	1.91816e-10	7.1414
																																										Paraoxon-ethyl	9.5908e-11	8.90397
																																										Paraoxon-ethyl	9.5908e-11	4.34601
																																										Paraoxon-ethyl	4.7954e-11	6.51171
																																										Paraoxon-ethyl	4.7954e-11	1.02832
																																										Paraoxon-ethyl	2.3977e-11	3.84431
																																										Paraoxon-ethyl	2.3977e-11	6.14683
[truncated: 4 more columns]

## Sheet: S9 ARE
Table S9. Bioassay results of the extracts in the oxidative stress response assays with AREc32																																Water													Milk
																																raw concentration -response data 1st run 21 April 2022						raw concentration -response data 2nd run 17 July 2022							raw concentration -response data 1st run 5 June 2022
	Water							Fish					Milk								Serum
	Waste water treatment plant influent	Wastewater treatment plant effluent	Surface water	Drinking water	Bottled water	Blank SPE	Blank Filtration+ SPE	Fatty Fish Wild	Fatty Fish Aquaculture	Lean Fish wild	Blank fish 1	Blank fish 2	Organic Cow Milk	Conventional Cow Milk	Blank Milk 1	Blank Milk 2	Blank Milk 3	Blank Milk 4	HBM	Blank HBM	Adult Serum Denmark	Adult Serum Australia - Males and Females	Adult Serum Australia - Females in Bearing Age	Cord Blood Serum Denmark	Adult Serum Europe	Blank Serum	Blank Serum (matching extraction with S5)	Blank blood collection bag	Charcoal-stripped FBS extracted with SPE			Sample name (abbreviation)	final c (REF or M)	IR	cell_viability_in_%	cytotoxicity_in_%		Sample name (abbreviation)	final c (REF or M)	IR	cell_viability_Incucyte_%	cytotoxicity_in_%_Incucyte			Sample name		IR	confluency_48h_normalized_to_unexposed	Inhibition
	WW	EFF	SW	DW	BW	BWSPE	BWF	FFW	FFA	LFW	BF1	BF2	OCM	CCM	BM1	BM2	BM3	BM4	HBM	BHBM	S1	S2	S3	S4	S5	BSSPE	BS5SPE	BBCB	cs-FBS			unexposed_cells	0	1.0637	103.961	-3.96083		unexposed_cells	0	0.828325	98.0061	1.99389			unexposed_cells	0	1.02643	1.02432	-0.0243247
Activation of ARE																																unexposed_cells	0	1.12521	103.16	-3.15991		unexposed_cells	0	1.03712	110.468	-10.4683			unexposed_cells	0	0.974178	1.05823	-0.058229
ECIR1.5 (mLwater/milk/serum/mLbioassay or gfish/mLbioassay)	0.978665	10.1647	40.032	206.526	258.264	>300	>300	0.021978	0.0459982	0.0509113	>1	>1	3.0656	2.44141	>3	>3	>3	>3	0.0946611	>1	0.306748	0.11868	0.138122	0.0912742	>0.16	>2	>2	>2	0.658155			unexposed_cells	0	1.00658	98.2837	1.71633		unexposed_cells	0	0.984301	90.6315	9.36845			unexposed_cells	0	0.970701	0.968252	0.0317481
seECIR1.5	0.0235615	0.448824	1.22147	15.594	23.1184			0.000768603	0.00237692	0.00151319			0.248481	0.174761					0.0066399		0.0318604	0.00956935	0.0121867	0.00386057					0.0543625			unexposed_cells	0	1.04791	102.329	-2.32887		unexposed_cells	0	1.10327	87.6177	12.3823			unexposed_cells	0	0.803512	0.944268	0.0557321
Cytotoxicity																																unexposed_cells	0	1.17268	102.865	-2.8651		unexposed_cells	0	1.04945	103.793	-3.7932			unexposed_cells	0	1.03947	1.0711	-0.0711019
IC10 (mLwater/milk/serum/mLbioassay or gfish/mLbioassay)	7.47384	44.3459	153.421	518.403	>300	>300	>300	0.158856	0.262881	0.3663	>1	>1	>3	>3	>3	>3	>3	>3	0.507614	>1	0.361795	0.118892	0.176897	2.27583	0.159923	>2	>2	>2	0.791766			unexposed_cells	0	1.03729	109.256	-9.25631		unexposed_cells	0	1.07076	102.571	-2.57076			unexposed_cells	0	1.07781	1.05677	-0.0567683
seIC10	2.04777	6.68827	50.2774	(extrapolated)				0.0144245	0.028389	0.109125									0.140148		0.0336794	0.0156619	0.0261857	1.13843	0.0103811				0.26574			unexposed_cells	0	1.05844	103.749	-3.74905		unexposed_cells	0	0.894483	105.848	-5.84781			unexposed_cells	0	0.954964	1.01319	-0.0131888
SR	7.63677	4.36275	3.83246	2.51011				7.22796	5.71504	7.19487									5.36244		1.17945	1.00178	1.28074	24.934					1.20301			unexposed_cells	0	1.20786	102.277	-2.27666		unexposed_cells	0	0.992151	97.1009	2.89912			unexposed_cells	0	1.01069	0.995969	0.00403125
																																unexposed_cells	0	0.966131	99.8644	0.13562		unexposed_cells	0	1.05618	90.8696	9.13041			unexposed_cells	0	0.96192	0.928687	0.0713135
activation																																unexposed_cells	0	0.924805	100.136	-0.13562		unexposed_cells	0	0.997757	99.7052	0.294757			unexposed_cells	0	1.06468	1.04184	-0.0418361
Slope	0.5109	0.04919	0.01249	0.002421	0.001936			22.75	10.87	9.821			0.1631	0.2048					5.282		1.63	4.213	3.62	5.478	masked by cytotoxicity				0.7597			unexposed_cells	0	1.1138	95.5041	4.49592		unexposed_cells	0	0.954026	100.17	-0.169644			unexposed_cells	0	1.00982	1.0493	-0.0493031
Std. Error																																unexposed_cells	0	0.970519	108.399	-8.39948		unexposed_cells	0	0.982059	100.972	-0.97165			unexposed_cells	0	1.05425	1.00551	-0.00551307
Slope	0.0123	0.002172	0.0003811	0.0001828	0.0001733			0.7956	0.5617	0.2919			0.01322	0.01466					0.3705		0.1693	0.3397	0.3194	0.2317					0.06275			unexposed_cells	0	0.900237	91.796	8.20402		unexposed_cells	0	0.865329	97.7673	2.23272
95% CI (profile likelihood)																																unexposed_cells	0	1.0215	101.029	-1.0295		unexposed_cells	0	0.961875	94.258	5.74196			unexposed_cells	0	1.03512	1.01682	-0.016819
Slope	0.4859	0.04479	0.01172	0.002053	0.001586			21.15	9.751	9.238			0.1368	0.1756					4.538		1.293	3.534	2.983	5.017					0.6343			unexposed_cells	0	0.993419	92.7123	7.28767		unexposed_cells	0	1.01346	104.211	-4.21126			unexposed_cells	0	0.938445	0.964306	0.0356942
Goodness of Fit																																unexposed_cells	0	1.09353	87.7607	12.2393		unexposed_cells	0	0.975331	95.4206	4.57937			unexposed_cells	0	1.00026	0.990303	0.00969713
Degrees of Freedom	0.5359	0.05359	0.01326	0.00279	0.002285			24.34	11.99	10.4			0.1894	0.234					6.026		1.968	4.891	4.258	5.94					0.8851			unexposed_cells	0	0.971396	97.4941	2.50594		unexposed_cells	0	1.05281	104.795	-4.79542			unexposed_cells	0	1.04295	0.953898	0.0461024
R squared																																unexposed_cells	0	1.03027	98.4886	1.51138		unexposed_cells	0	1.04721	103.396	-3.39599			unexposed_cells	0	1.12919	0.980972	0.0190275
Sum of Squares	35	37	43	43	43			55	67	68			85	76					51		71	65	69	77					63			unexposed_cells	0	1.04168	99.1418	0.858152		unexposed_cells	0	1.06066	91.4922	8.5078			unexposed_cells	0	0.896627	1.03407	-0.0340724
Sy.x	0.9667	0.8899	0.9471	0.6962	0.6359			0.9058	0.8033	0.9202			0.5189	0.6482					0.7588		0.4822	0.6008	0.3736	0.8231					0.6645			unexposed_cells	0	0.898482	102.924	-2.92419		unexposed_cells	0	0.94057	94.8817	5.11825			unexposed_cells	0	1.0273	0.961733	0.0382675
Constraints	0.9044	1.036	0.5414	0.4903	0.4411			0.7728	2.269	1.359			1.3	0.9761					1.777		1.341	0.7594	1.235	2.838					2.096			unexposed_cells	0	1.10678	105.875	-5.87511		unexposed_cells	0	1.03824	106.083	-6.08283			unexposed_cells	0	1.01947	1.03435	-0.0343469
YIntercept	0.1607	0.1673	0.1122	0.1068	0.1013			0.1185	0.184	0.1413			0.1236	0.1133					0.1867		0.1374	0.1081	0.1338	0.192					0.1824			unexposed_cells	0	1.22541	108.257	-8.2574		unexposed_cells	0	0.958511	99.8304	0.169644			unexposed_cells	0	1.14137	1.00493	-0.00493074
																																unexposed_cells	0	0.977538	96.0052	3.99484		unexposed_cells	0	0.980937	101.201	-1.20059			unexposed_cells	0	1.09172	0.982832	0.0171682
																																unexposed_cells	0	1.10503	102.355	-2.35456		unexposed_cells	0	1.01458	100.682	-0.682463			unexposed_cells	0	0.974178	0.966353	0.0336469
																																unexposed_cells	0	0.936299	86.2411	13.7589		unexposed_cells	0	1.00224	98.8446	1.1554			unexposed_cells	0	1.04469	1.0076	-0.00759806
cytotoxicity																																unexposed_cells	0	0.988944	95.3996	4.60045		unexposed_cells	0	1.14936	101.501	-1.50065			unexposed_cells	0	0.910624	1.02319	-0.0231906
slope	1.338	0.2255	0.06518	0.01929				62.95	38.04	27.3									19.7		27.64	84.11	56.53	4.394	62.53				12.63			unexposed_cells	0	0.915153	102.256	-2.25572		unexposed_cells	0	1.06291	101.21	-1.20977			unexposed_cells	0	0.976787	0.98002	0.0199802
Std. Error																																unexposed_cells	0	0.916908	92.9566	7.04341		unexposed_cells	0	0.87542	106.624	-6.62429			unexposed_cells	0	1.14658	1.01009	-0.0100922
slope	0.3666	0.03401	0.02136	0.009522				5.716	4.108	8.133									5.439		2.573	11.08	8.368	2.198	4.059				4.239			unexposed_cells	0	0.800035	87.7615	12.2385		unexposed_cells	0	0.814757	99.3111	0.688861			unexposed_cells	0	artifact
Lower 95% conf. limit (asymptotic)																																unexposed_cells	0	0.952093	95.7809	4.21905		unexposed_cells	0	0.928123	97.7694	2.2306			unexposed_cells	0	0.984611	0.969178	0.030822
slope	0.5952	0.1569	0.0221	-0.002255				51.45	29.88	11									8.814		22.52	62.04	39.86	0.02098	54.44				4.166			unexposed_cells	0	0.916908	97.6171	2.38285		unexposed_cells	0	1.073	96.2337	3.76626			unexposed_cells	0	0.900974	0.981008	0.0189916
Upper 95% conf. limit (asymptotic)																																unexposed_cells	0	0.958235	104.934	-4.93425		unexposed_cells	0	1.0573	109.817	-9.81744			unexposed_cells	0	0.895757	0.989354	0.0106464
slope	2.081	0.2941	0.1083	0.04083				74.45	46.21	43.61									30.58		32.76	106.2	73.21	8.766	70.62				21.1			BWSPE	195	1.07949	114.136	-14.1357		BWSPE	300	1.21115	114.085	-14.0853			unexposed_cells	0	0.894888	0.991554	0.00844593
Goodness of Fit																																BWSPE	195	1.05756	106.79	-6.78974		BWSPE	300	1.27854	107.627	-7.62652			OCM	2.1	1.84029	1.13722	-0.137223
Degrees of Freedom	37	43	43	9				47	85	54									59		85	77	73	82	73				65			BWSPE	97.5	0.973151	97.4163	2.58374		BWSPE	150	0.997757	104.53	-4.52997			OCM	2.1	1.84637	1.16712	-0.167119
R squared	0.2402	0.5027	-0.03858	0.2138				0.6895	0.4909	0.1423									0.1815		0.534	0.3553	0.3352	0.03676	0.6993				0.05574			BWSPE	97.5	1.26498	114.642	-14.6421		BWSPE	150	1.329	105.429	-5.42864			OCM	1.05	1.28595	1.12797	-0.127968
Sum of Squares	1844	2175	1701	265.1				1858	4326	12954									2262		7777	6871	2477	4526	1946				19213			BWSPE	48.75	1.03554	109.134	-9.13371		BWSPE	75	1.02018	112.068	-12.0685			OCM	1.05	1.54477	1.14666	-0.146659
Sy.x	7.06	7.112	6.289	5.427				6.288	7.134	15.49									6.192		9.565	9.446	5.825	7.43	5.163				17.19			BWSPE	48.75	1.17443	109.015	-9.01507		BWSPE	75	1.12245	111.803	-11.8027			OCM	0.525	1.17449	1.11562	-0.11562
																																BWSPE	24.375	1.07862	115.382	-15.382		BWSPE	37.5	1.183	109.879	-9.87938			OCM	0.525	1.21014	1.12278	-0.122784
																																BWSPE	24.375	1.21137	107.01	-7.00956		BWSPE	37.5	1.14151	98.6202	1.3798			OCM	0.2625	1.0952	1.07039	-0.0703937
																																BWSPE	12.1875	1.04168	101.607	-1.60703		BWSPE	18.75	1.14039	106.423	-6.4231			OCM	0.2625	0.927143	1.00335	-0.00335118
																																BWSPE	12.1875	1.11819	98.3969	1.60309		BWSPE	18.75	1.12918	109.499	-9.49933			OCM	0.13125	1.04382	0.964336	0.0356641
																																BWSPE	6.09375	1.26235	100.9	-0.900134		BWSPE	9.375	1.01682	103.22	-3.22015			OCM	0.13125	0.983742	1.09941	-0.0994124
																																BWSPE	6.09375	1.12082	92.6046	7.39541		BWSPE	9.375	1.1359	104.892	-4.89216			OCM	0.065625	1.02208	1.05036	-0.0503593
																																BWSPE	3.04688	1.09353	98.8884	1.11155		BWSPE	4.6875	1.01233	98.6013	1.39868			OCM	0.065625	1.06642	1.05526	-0.0552648
																																BWSPE	3.04688	1.10678	99.84	0.15996		BWSPE	4.6875	1.18188	99.2629	0.737085			OCM	0.0328125	0.921057	1.00563	-0.00563016
																																BWSPE	1.52344	1.21313	97.1737	2.82633		BWSPE	2.34375	0.989908	101.54	-1.54042			OCM	0.0328125	1.03425	1.08097	-0.0809721
																																BWSPE	1.52344	1.10854	98.2014	1.79856		BWSPE	2.34375	1.11236	104.272	-4.27212			OCM	0.0164063	0.93236	1.068	-0.0679958
																																BWSPE	0.761719	1.11556	104.836	-4.83646		BWSPE	1.17188	0.948419	107.128	-7.12802			OCM	0.0164063	1.12398	1.06474	-0.0647366
																																BWSPE	0.761719	1.17882	103.85	-3.84972		BWSPE	1.17188	1.12581	101.817	-1.81716			OCM	0.00820313	1.00722	1.05859	-0.0585891
																																BWSPE	0.380859	1.03378	108.284	-8.28414		BWSPE	0.585938	1.03936	100.279	-0.278639			OCM	0.00820313	0.949748	1.08277	-0.0827706
																																BWSPE	0.380859	1.14802	101.807	-1.80655		BWSPE	0.585938	1.19769	106.171	-6.17076			OCM	0.00410156	1.00548	1.03179	-0.0317873
																																BWSPE	0.19043	0.996052	105.772	-5.77204		BWSPE	0.292969	1.07861	107.593	-7.5934			OCM	0.00410156	1.00635	1.02706	-0.0270613
																																BWSPE	0.19043	1.04343	100.674	-0.67407		BWSPE	0.292969	1.17852	100.988	-0.988107			OCM	0.00205078	1.22587	1.02926	-0.0292626
																																BWF	195	1.05493	111.139	-11.1387		BWF	300	1.4649	124.968	-24.9684			OCM	0.00205078	0.959311	1.01845	-0.0184536
																																BWF	195	1.0716	98.2916	1.7084		BWF	300	1.4279	109.477	-9.47675			CCM	2.1	1.80447	1.20626	-0.206255
																																BWF	97.5	0.852768	95.9998	4.00023		BWF	150	1.00673	92.9012	7.09884			CCM	2.1	1.55869	1.15454	-0.154541
																																BWF	97.5	1.30543	101.859	-1.8586		BWF	150	1.13927	99.3198	0.680157			CCM	1.05	artifact
																																BWF	48.75	1.20611	115.103	-15.1033		BWF	75	0.891119	103.192	-3.19186			CCM	1.05	artifact
																																BWF	48.75	1.03203	104.363	-4.36316		BWF	75	1.16618	110.244	-10.244			CCM	0.525	artifact
																																BWF	24.375	1.02764	98.8776	1.12237		BWF	37.5	1.04833	99.9633	0.0366989			CCM	0.525	1.33125	1.05578	-0.0557806
																																BWF	24.375	1.08037	96.1742	3.82581		BWF	37.5	0.995515	98.4351	1.5649			CCM	0.2625	1.10042	1.02876	-0.0287623
																																BWF	12.1875	0.907256	78.7479	21.2521		BWF	18.75	0.879906	96.6392	3.36084			CCM	0.2625	1.01069	1.00019	-0.000191827
																																BWF	12.1875	1.08388	83.0425	16.9575		BWF	18.75	1.00673	100.465	-0.464537			CCM	0.13125	1.19449	1.05971	-0.0597137
																																BWF	6.09375	1.03027	93.2434	6.75657		BWF	9.375	0.860843	99.7748	0.225164			CCM	0.13125	1.01417	1.04813	-0.0481256
																																BWF	6.09375	1.22629	90.1166	9.88339		BWF	9.375	0.950662	106.639	-6.63906			CCM	0.065625	0.970701	1.05907	-0.059074
																																BWF	3.04688	0.978415	87.7001	12.2999		BWF	4.6875	0.942812	93.3468	6.65322			CCM	0.065625	0.94627	1.0001	-9.87799e-05
																																BWF	3.04688	1.08827	83.9554	16.0446		BWF	4.6875	1.05057	101.349	-1.34938			CCM	0.0328125	1.04121	0.997839	0.00216078
																																BWF	1.52344	1.08564	89.0001	10.9999		BWF	2.34375	0.928123	97.6733	2.32669			CCM	0.0328125	1.00287	1.08833	-0.0883347
																																BWF	1.52344	1.01886	91.2628	8.73717		BWF	2.34375	0.930478	96.5785	3.42145			CCM	0.0164063	0.833073	1.03996	-0.039958
																																BWF	0.761719	1.00921	97.4345	2.56548		BWF	1.17188	1.00449	95.0209	4.97908			CCM	0.0164063	1.04643	1.03531	-0.0353123
																																BWF	0.761719	1.14451	96.2873	3.71269		BWF	1.17188	1.01233	93.3758	6.6242			CCM	0.00820313	0.990697	1.06769	-0.0676896
																																BWF	0.380859	1.01799	95.0936	4.90636		BWF	0.585938	0.952904	97.2253	2.7747			CCM	0.00820313	1.37741	1.02856	-0.028563
																																BWF	0.380859	0.951215	94.9709	5.02905		BWF	0.585938	1.06963	98.5239	1.47609			CCM	0.00410156	0.886194	0.983202	0.016798
																																BWF	0.19043	0.909889	91.2999	8.70011		BWF	0.292969	0.903454	97.7659	2.23415			CCM	0.00410156	0.886194	1.00136	-0.00136275
																																BWF	0.19043	1.06107	94.4205	5.57955		BWF	0.292969	0.989908	101.269	-1.26877			CCM	0.00205078	1.03947	1.01434	-0.0143373
																																DW	195	1.33623	92.3113	7.68867		DW	300	1.80881	94.2459	5.75414			CCM	0.00205078	0.900974	1.06715	-0.0671466
																																DW	195	1.46109	91.4726	8.52742		DW	300	1.78627	92.0385	7.96154			Blank M1	2.1	artifact
																																DW	97.5	1.15952	95.8339	4.16606		DW	150	1.219	99.6546	0.345392			Blank M1	2.1	1.19883	1.22641	-0.226406
																																DW	97.5	1.2878	111.242	-11.2423		DW	150	1.19993	103.153	-3.15343			Blank M1	1.05	1.17884	1.16356	-0.163557
																																DW	48.75	1.44345	99.9092	0.0908396		DW	75	1.21227	111.136	-11.1363			Blank M1	1.05	1.12659	1.12643	-0.126432
																																DW	48.75	1.16654	98.0632	1.93679		DW	75	1.2403	112.271	-12.2707			Blank M1	0.525	1.19014	1.11402	-0.11402
																																DW	24.375	1.23418	103.563	-3.56253		DW	37.5	1.2033	100.788	-0.788267			Blank M1	0.525	0.929751	1.02684	-0.026844
																																DW	24.375	1.14276	102.599	-2.59945		DW	37.5	1.02018	94.1616	5.83839			Blank M1	0.2625	1.08042	1.06205	-0.0620527
																																DW	12.1875	1.04431	95.3627	4.63733		DW	18.75	1.0259	96.1334	3.86662			Blank M1	0.2625	0.83742	0.95545	0.04455
																																DW	12.1875	1.11205	100.961	-0.960576		DW	18.75	1.00561	104.176	-4.17609			Blank M1	0.13125	0.857503	0.943309	0.0566915
																																DW	6.09375	1.15952	102.092	-2.09161		DW	9.375	0.952904	101.381	-1.38061			Blank M1	0.13125	1.01504	1.07789	-0.0778856
																																DW	6.09375	1.14188	95.0326	4.96737		DW	9.375	1.03936	100.873	-0.873144			Blank M1	0.065625	artifact
																																DW	3.04688	1.14714	101.065	-1.06529		DW	4.6875	0.836174	97.3921	2.60789			Blank M1	0.065625	0.968962	1.07707	-0.0770705
																																DW	3.04688	1.05844	106.397	-6.39667		DW	4.6875	0.992151	98.5411	1.45893			Blank M1	0.0328125	1.02643	0.972171	0.0278295
																																DW	1.52344	1.13837	98.6049	1.39506		DW	2.34375	1.02702	105.416	-5.41643			Blank M1	0.0328125	0.896627	1.03004	-0.0300425
																																DW	1.52344	1.07423	97.2347	2.76532		DW	2.34375	1.0416	106.662	-6.66168			Blank M1	0.0164063	0.957573	1.02506	-0.0250626
																																DW	0.761719	1.20874	107.656	-7.65552		DW	1.17188	1.03712	109.361	-9.36079			Blank M1	0.0164063	0.921057	0.953448	0.0465521
																																DW	0.761719	1.02939	103.479	-3.47875		DW	1.17188	1.07524	105.489	-5.48949			Blank M1	0.00820313	artifact
																																DW	0.380859	1.03905	101.168	-1.16811		DW	0.585938	1.09655	103.618	-3.61757			Blank M1	0.00820313	0.914971	0.936009	0.0639909
																																DW	0.380859	1.05668	101.265	-1.26502		DW	0.585938	0.939448	100.996	-0.99586			Blank M1	0.00410156	1.1518	0.985758	0.0142417
																																DW	0.19043	1.14188	96.0597	3.94028		DW	0.292969	0.858601	95.0962	4.9038			Blank M1	0.00410156	artifact
																																DW	0.19043	1.02062	97.2414	2.75857		DW	0.292969	0.993272	103.403	-3.40274			Blank M1	0.00205078	0.930621	0.962628	0.0373721
																																BW	195	1.45758	124.449	-24.449		BW	300	1.49641	117.492	-17.4922			Blank M1	0.00205078	0.831334	0.910747	0.0892527
																																BW	195	1.42239	106.15	-6.15042		BW	300	1.4436	115.44	-15.4405			Blank M2	2.1	1.46018	1.1998	-0.199797
																																BW	97.5	1.345	104.158	-4.15757		BW	150	1.22236	108.805	-8.80456			Blank M2	2.1	1.53165	1.23187	-0.231866
																																BW	97.5	1.32035	108.156	-8.15575		BW	150	1.37845	117.165	-17.1646			Blank M2	1.05	1.58051	1.16709	-0.167091
																																BW	48.75	1.08213	100.192	-0.191793		BW	75	1.13927	112.297	-12.2965			Blank M2	1.05	1.34168	1.19365	-0.193649
																																BW	48.75	0.996929	96.8483	3.15172		BW	75	1.34481	112.029	-12.0285			Blank M2	0.525	1.27986	1.17138	-0.171383
																																BW	24.375	1.01623	101.977	-1.97713		BW	37.5	1.02927	109.512	-9.51249			Blank M2	0.525	1.11607	1.12976	-0.129762
																																BW	24.375	1.12521	90.6072	9.3928		BW	37.5	1.05057	102.525	-2.52478			Blank M2	0.2625	1.10476	1.03672	-0.0367219
																																BW	12.1875	0.989822	89.4739	10.5261		BW	18.75	1.03375	100.714	-0.713787			Blank M2	0.2625	artifact
																																BW	12.1875	1.07949	91.6733	8.32672		BW	18.75	1.08085	102.423	-2.42278			Blank M2	0.13125	1.07077	1.0598	-0.0598001
																																BW	6.09375	0.994297	97.2039	2.79611		BW	9.375	0.978695	111.754	-11.7544			Blank M2	0.13125	1.05512	1.07075	-0.070747
																																BW	6.09375	1.2448	107.804	-7.8037		BW	9.375	1.15048	110.289	-10.2893			Blank M2	0.065625	1.18145	1.10138	-0.101378
																																BW	3.04688	1.18759	101.28	-1.27961		BW	4.6875	0.850751	94.5368	5.46325			Blank M2	0.065625	1.00461	1.05332	-0.0533192
																																BW	3.04688	1.00746	110.76	-10.7602		BW	4.6875	1.03039	105.063	-5.06326			Blank M2	0.0328125	artifact
																																BW	1.52344	0.945073	90.9461	9.05391		BW	2.34375	0.893362	106.858	-6.85849			Blank M2	0.0328125	1.01069	1.05307	-0.0530713
																																BW	1.52344	1.04256	89.9796	10.0204		BW	2.34375	0.98318	102.863	-2.86291			Blank M2	0.0164063	artifact
																																BW	0.761719	1.02237	99.2193	0.780677		BW	1.17188	0.922516	103.141	-3.14069			Blank M2	0.0164063	1.38785	1.23085	-0.230851
																																BW	0.761719	1.18057	100.78	-0.779957		BW	1.17188	1.03599	103.336	-3.33558			Blank M2	0.00820313	1.05077	1.03725	-0.037247
																																BW	0.380859	1.01097	97.2854	2.71455		BW	0.585938	0.931599	102.106	-2.106			Blank M2	0.00820313	1.02991	1.01007	-0.0100663
																																BW	0.380859	1.08651	93.732	6.26801		BW	0.585938	1.27854	98.435	1.565			Blank M2	0.00410156	1.08738	1.05134	-0.0513384
																																BW	0.19043	0.981048	92.6367	7.36326		BW	0.292969	0.924759	99.9158	0.0842191			Blank M2	0.00410156	0.950617	0.982208	0.0177916
																																BW	0.19043	1.02852	93.8604	6.13964		BW	0.292969	0.964118	98.3173	1.68272			Blank M2	0.00205078	0.908016	0.981807	0.0181929
																																SW	100	2.02676	93.1301	6.86989		SW	150	2.87935	91.6195	8.38047			Blank M2	0.00205078	1.08825	1.05351	-0.0535083
																																SW	100	2.12977	87.3698	12.6302		SW	150	2.85456	85.4607	14.5393			LFW	0.525	63.9482	1.14759	-0.147589
																																SW	50	1.52347	91.3413	8.65869		SW	75	2.04474	102.746	-2.74633			LFW	0.525	52.5687	1.03751	-0.0375087
																																SW	50	1.51996	97.2867	2.71329		SW	75	2.1876	104.567	-4.56665			LFW	0.2625	5.81368	1.08575	-0.085745
																																SW	25	1.44433	100.571	-0.57135		SW	37.5	1.6368	100.55	-0.550131			LFW	0.2625	5.79351	1.16263	-0.162626
																																SW	25	1.4109	90.6406	9.35942		SW	37.5	1.41556	102.977	-2.97688			LFW	0.13125	1.97887	1.10728	-0.107278
																																SW	12.5	1.23682	104.062	-4.0615		SW	18.75	1.28414	105.024	-5.0242			LFW	0.13125	2.18562	1.08967	-0.0896671
																																SW	12.5	1.16215	87.7979	12.2021		SW	18.75	1.39751	103.216	-3.21642			LFW	0.065625	1.31212	1.01876	-0.0187587
																																SW	6.25	1.18408	83.4652	16.5348		SW	9.375	1.32339	102.421	-2.42074			LFW	0.065625	1.47157	1.0917	-0.0917025
																																SW	6.25	1.1296	86.3234	13.6766		SW	9.375	1.27854	99.1451	0.854915			LFW	0.0328125	1.41836	1.10675	-0.106746
																																SW	3.125	1.03905	98.4482	1.55183		SW	4.6875	1.04272	105.427	-5.42667			LFW	0.0328125	1.40532	1.07519	-0.0751855
																																SW	3.125	1.12784	96.9024	3.09758		SW	4.6875	0.987665	100.429	-0.429474			LFW	0.0164063	1.09607	1.05229	-0.052287
																																SW	1.5625	1.08213	87.4195	12.5805		SW	2.34375	1.03487	102.152	-2.15156			LFW	0.0164063	1.17275	1.04427	-0.0442727
																																SW	1.5625	0.973151	88.4379	11.5621		SW	2.34375	1.14712	100.142	-0.141772			LFW	0.00820313	1.11868	1.02684	-0.0268372
																																SW	0.78125	0.975783	96.206	3.79395		SW	1.17188	1.04272	101.707	-1.70674			LFW	0.00820313	1.0726	1.04447	-0.0444653
																																SW	0.78125	0.968764	89.7016	10.2984		SW	1.17188	0.885512	102.608	-2.6076			LFW	0.00410156	0.985481	0.997047	0.002953
																																SW	0.390625	0.909889	93.6461	6.35394		SW	0.585938	0.803543	97.6807	2.3193			LFW	0.00410156	1.00982	1.00498	-0.00497933
																																SW	0.390625	1.21225	91.4393	8.56071		SW	0.585938	0.996636	102.056	-2.05616			LFW	0.00205078	0.995044	1.03428	-0.0342801
																																SW	0.195312	0.977538	98.8983	1.10172		SW	0.292969	1.1044	99.5149	0.485099			LFW	0.00205078	1.0952	1.02682	-0.0268218
																																SW	0.195312	0.89585	94.2368	5.76316		SW	0.292969	1.02131	106.709	-6.70891			LFW	0.00102539	0.980264	1.06572	-0.0657165
																																SW	0.0976562	0.875669	98.318	1.68196		SW	0.146484	0.92588	97.0262	2.97377			LFW	0.00102539	1.04121	1.06839	-0.0683935
																																SW	0.0976562	0.98719	96.402	3.59801		SW	0.146484	0.884391	97.0015	2.9985			LFW	0.000512695	1.03425	0.98897	0.0110303
																																EFF	100	3.57778	77.6373	22.3627		EFF	80	5.76721	79.9552	20.0448			LFW	0.000512695	0.903669	0.982236	0.0177643
																																EFF	100	3.37396	71.5498	28.4502		EFF	80	4.95683	67.0117	32.9883			FFW	0.525	0.536342	0.684994	0.315006
																																EFF	50	2.73923	83.8246	16.1754		EFF	40	2.79267	90.1619	9.8381			FFW	0.525	0.375326	0.709165	0.290835
																																EFF	50	3.01421	93.8169	6.18308		EFF	40	2.7837	103.417	-3.41707			FFW	0.2625	25.623	1.00401	-0.00400527
																																EFF	25	2.08485	109.336	-9.33622		EFF	20	2.29996	103.373	-3.37285			FFW	0.2625	63.5199	0.820219	0.179781
																																EFF	25	1.86751	104.2	-4.2002		EFF	20	2.44842	110.983	-10.9829			FFW	0.13125	7.84437	1.02556	-0.0255646
																																EFF	12.5	1.68799	96.9551	3.04486		EFF	10	1.66383	104.524	-4.52394			FFW	0.13125	artifact
																																EFF	12.5	1.62113	97.2907	2.70933		EFF	10	1.75824	103.229	-3.2285			FFW	0.065625	2.4334	0.973389	0.0266107
																																EFF	6.25	1.3722	98.2882	1.71179		EFF	5	1.31666	107.565	-7.56483			FFW	0.065625	2.62285	0.971367	0.0286326
																																EFF	6.25	1.6106	110.847	-10.8467		EFF	5	1.45593	102.939	-2.93933			FFW	0.0328125	1.45409	0.991132	0.00886759
																																EFF	3.125	1.40739	106.635	-6.6354		EFF	2.5	1.1673	102.2	-2.19989			FFW	0.0328125	artifact
																																EFF	3.125	1.30017	109.385	-9.38499		EFF	2.5	1.15272	107.445	-7.44524			FFW	0.0164063	1.27813	0.959878	0.0401216
																																EFF	1.5625	1.2878	96.6262	3.37384		EFF	1.25	1.09318	107.145	-7.14492			FFW	0.0164063	1.28769	1.0131	-0.013098
																																EFF	1.5625	1.19996	103.652	-3.65212		EFF	1.25	1.24703	103.472	-3.47215			FFW	0.00820313	1.24239	1.0622	-0.0622006
																																EFF	0.78125	1.11029	104.645	-4.64486		EFF	0.625	0.96636	106.726	-6.726			FFW	0.00820313	1.15962	0.98272	0.0172804
																																EFF	0.78125	1.12345	100.219	-0.219102		EFF	0.625	0.998879	107.551	-7.55131			FFW	0.00410156	1.08303	0.94814	0.0518595
																																EFF	0.390625	0.988944	94.3709	5.62908		EFF	0.3125	0.977573	102.936	-2.93648			FFW	0.00410156	1.02121	1.00627	-0.00627247
																																EFF	0.390625	1.07072	86.675	13.325		EFF	0.3125	1.11348	102.13	-2.12969			FFW	0.00205078	1.01947	1.02745	-0.0274496
																																EFF	0.195312	0.946828	99.851	0.149048		EFF	0.15625	1.00561	100.686	-0.68619			FFW	0.00205078	1.07868	0.998614	0.00138597
																																EFF	0.195312	1.14451	106.535	-6.53473		EFF	0.15625	0.952904	100.168	-0.168301			FFW	0.00102539	0.999391	0.962946	0.037054
																																EFF	0.0976562	1.05668	99.6935	0.306485		EFF	0.078125	0.929356	104.466	-4.46644			FFW	0.00102539	artifact
																																EFF	0.0976562	1.01448	94.7971	5.2029		EFF	0.078125	1.05618	101.85	-1.84973			FFW	0.000512695	1.1518	1.02431	-0.0243057
																																WW	50	0.107309	74.2513	25.7487		WW	10	8.14869	96.2827	3.7173			FFW	0.000512695	1.20492	1.07999	-0.0799911
																																WW	50	0.186277	72.9967	27.0033		WW	10	6.23828	72.9146	27.0854			FFA	0.525	66.9976	0.765799	0.234201
																																WW	25	0.153812	61.4269	38.5731		WW	5	3.44214	107.961	-7.96107			FFA	0.525	67.2567	0.797524	0.202476
																																WW	25	0.128367	57.3571	42.6429		WW	5	3.42296	103.696	-3.69568			FFA	0.2625	8.00991	0.961655	0.0383446
																																WW	12.5	0.274985	34.7433	65.2567		WW	2.5	2.51368	111.423	-11.4227			FFA	0.2625	artifact
																																WW	12.5	0.266123	36.6141	63.3859		WW	2.5	2.56986	105.573	-5.57348			FFA	0.13125	2.24231	0.924652	0.0753483
																																WW	6.25	4.11617	83.7257	16.2743		WW	1.25	1.78515	96.8354	3.16463			FFA	0.13125	2.28073	0.931063	0.0689367
																																WW	6.25	3.89725	80.5861	19.4139		WW	1.25	2.05607	102.494	-2.49369			FFA	0.065625	1.39228	0.99682	0.0031803
																																WW	3.125	2.53926	89.7359	10.2641		WW	0.625	1.39863	98.5032	1.49681			FFA	0.065625	1.34342	0.940041	0.0599593
																																WW	3.125	2.72598	89.74	10.26		WW	0.625	1.50763	107.223	-7.22298			FFA	0.0328125	1.13615	1.00357	-0.00357422
																																WW	1.5625	1.80416	101.027	-1.02687		WW	0.3125	1.33573	101.02	-1.02034			FFA	0.0328125	1.34516	0.985574	0.0144255
																																WW	1.5625	2.11915	97.9325	2.0675		WW	0.3125	1.29648	107.004	-7.00399			FFA	0.0164063	1.1152	1.07494	-0.0749426
																																WW	0.78125	1.4989	94.471	5.52899		WW	0.15625	1.18412	107.986	-7.98599			FFA	0.0164063	1.10998	0.982551	0.017449
																																WW	0.78125	1.69588	100.607	-0.606985		WW	0.15625	1.14375	102.564	-2.56355			FFA	0.00820313	0.955834	0.951185	0.0488151
																																WW	0.390625	1.33798	93.0373	6.96267		WW	0.078125	0.980937	105.21	-5.21035			FFA	0.00820313	1.0273	1.0461	-0.0461044
																																WW	0.390625	1.3608	105.225	-5.22548		WW	0.078125	1.07188	95.3736	4.62636			FFA	0.00410156	1.13267	1.23866	-0.238662
																																WW	0.195312	1.22541	95.8956	4.10439		WW	0.0390625	0.996636	104.898	-4.89811			FFA	0.00410156	0.978525	0.967073	0.0329274
																																WW	0.195312	1.24384	91.6359	8.36409		WW	0.0390625	1.0573	104.523	-4.5233			FFA	0.00205078	1.02208	0.972306	0.0276945
																																WW	0.0976562	1.10327	97.1637	2.83627		WW	0.0195312	1.01794	96.9996	3.00036			FFA	0.00205078	0.943662	0.922541	0.0774591
																																WW	0.0976562	1.10327	102.948	-2.94765		WW	0.0195312	1.08197	106.597	-6.59723			FFA	0.00102539	0.964615	1.01336	-0.0133571
																																WW	0.0488281	1.06633	93.7958	6.20422		WW	0.00976562	0.934963	103.128	-3.12842			FFA	0.00102539	0.885324	0.934235	0.0657646
																																WW	0.0488281	1.1024	96.2614	3.73863		WW	0.00976562	0.937206	92.5757	7.42425			FFA	0.000512695	0.919318	0.98312	0.0168801
																																AREc32 agonist	1.72652e-05	6.34351	113.153	-13.153		reference agonist	1.72652e-05	5.43642	113.903	-13.9026			FFA	0.000512695	1.03339	0.94168	0.05832
																																AREc32 agonist	1.72652e-05	5.65982	108.072	-8.07199		reference agonist	1.72652e-05	4.82945	107.82	-7.81978			BF1	0.525	1.09433	1.06612	-0.0661194
																																AREc32 agonist	8.6326e-06	3.31578	117.855	-17.8552		reference agonist	8.6326e-06	2.77686	115.283	-15.2834			BF1	0.525	1.13354	1.19663	-0.196632
																																AREc32 agonist	8.6326e-06	3.02571	114.046	-14.0456		reference agonist	8.6326e-06	2.9806	108.956	-8.95582			BF1	0.2625	1.04121	1.03139	-0.0313887
																																AREc32 agonist	4.3163e-06	2.02939	113.819	-13.8195		reference agonist	4.3163e-06	1.84357	109.891	-9.89129			BF1	0.2625	1.27639	1.09237	-0.0923654
																																AREc32 agonist	4.3163e-06	1.95192	108.709	-8.70927		reference agonist	4.3163e-06	1.83124	102.238	-2.23815			BF1	0.13125	1.0952	0.996881	0.00311943
																																AREc32 agonist	2.15815e-06	1.49364	94.2445	5.75546		reference agonist	2.15815e-06	1.31218	98.2577	1.74232			BF1	0.13125	1.13354	1.04202	-0.0420192
																																AREc32 agonist	2.15815e-06	1.33798	96.4171	3.58294		reference agonist	2.15815e-06	1.17964	96.7846	3.21536			BF1	0.065625	0.96192	0.994247	0.00575282
																																AREc32 agonist	1.07907e-06	1.23945	99.4259	0.574078		reference agonist	1.07907e-06	1.27742	104.626	-4.62582			BF1	0.065625	1.10563	1.04261	-0.0426111
																																AREc32 agonist	1.07907e-06	1.35027	99.6984	0.301566		reference agonist	1.07907e-06	1.07748	108.761	-8.7614			BF1	0.0328125	1.08825	0.963595	0.0364049
																																AREc32 agonist	5.39537e-07	1.2298	105.38	-5.37993		reference agonist	5.39537e-07	1.06066	102.731	-2.73146			BF1	0.0328125	1.01852	1.06469	-0.0646938
																																AREc32 agonist	5.39537e-07	1.12872	108.642	-8.64151		reference agonist	5.39537e-07	1.03712	98.0869	1.91308			BF1	0.0164063	0.939315	1.0288	-0.0288
																																AREc32 agonist	2.69769e-07	0.970519	101.69	-1.69015		reference agonist	2.69769e-07	0.938327	93.0868	6.91321			BF1	0.0164063	1.05773	1.0393	-0.0392952
																																AREc32 agonist	2.69769e-07	1.23506	103.083	-3.08307		reference agonist	2.69769e-07	1.05954	101.607	-1.60743			BF1	0.00820313	0.930621	1.02093	-0.0209335
																																AREc32 agonist	1.34884e-07	1.0408	99.0917	0.908261		reference agonist	1.34884e-07	0.942812	103.54	-3.54049			BF1	0.00820313	1.04034	0.984571	0.0154288
																																AREc32 agonist	1.34884e-07	0.92656	93.8521	6.14787		reference agonist	1.34884e-07	1.01906	100.381	-0.381498			BF1	0.00410156	1.02904	1.02923	-0.029225
																																AREc32 agonist	6.74422e-08	1.01185	100.096	-0.0957445		reference agonist	6.74422e-08	1.04497	103.823	-3.82284			BF1	0.00410156	0.954095	0.990357	0.00964315
																																AREc32 agonist	6.74422e-08	1.0558	95.4069	4.59311		reference agonist	6.74422e-08	1.03039	96.8558	3.14417			BF1	0.00205078	1.12128	0.990439	0.00956125
																																AREc32 agonist	3.37211e-08	0.995174	98.8385	1.16145		reference agonist	3.37211e-08	1.0259	103.932	-3.93177			BF1	0.00205078	1.03165	1.01143	-0.0114287
																																AREc32 agonist	3.37211e-08	1.00921	104.627	-4.62699		reference agonist	3.37211e-08	0.980937	103.084	-3.0842			BF1	0.00102539	1.0952	1.03219	-0.03219
																																AREc32 agonist	1.68605e-08	0.846626	103.04	-3.03955		reference agonist	1.68605e-08	1.14039	104.942	-4.94232			BF1	0.00102539	1.11346	0.998998	0.00100189
																																AREc32 agonist	1.68605e-08	1.04791	91.9328	8.06724		reference agonist	1.68605e-08	0.987665	101.351	-1.35143			BF1	0.000512695	1.11694	0.88905	0.11095
																																													BF1	0.000512695	1.30864	0.99196	0.00803981
																																													BF2	0.525	1.06208	1.04373	-0.0437348
																																													BF2	0.525	1.14397	1.03633	-0.0363328
																																													BF2	0.2625	1.14311	1.02035	-0.0203452
																																													BF2	0.2625	1.11259	0.97232	0.0276798
																																													BF2	0.13125	1.04556	1.06602	-0.066022
																																													BF2	0.13125	0.989828	0.962117	0.0378826
																																													BF2	0.065625	0.995914	1.00877	-0.00876973
																																													BF2	0.065625	0.957573	0.915864	0.0841357
																																													BF2	0.0328125	0.945401	0.947083	0.0529166
																																													BF2	0.0328125	1.24152	0.973584	0.0264159
																																													BF2	0.0164063	0.914102	0.94644	0.0535598
																																													BF2	0.0164063	1.00374	1.00602	-0.00601775
																																													BF2	0.00820313	0.93149	0.990103	0.00989737
																																													BF2	0.00820313	1.00895	1.02297	-0.0229699
																																													BF2	0.00410156	0.91758	1.00639	-0.00639144
																																													BF2	0.00410156	0.957573	0.97093	0.0290695
																																													BF2	0.00205078	0.979395	0.992805	0.00719461
																																													BF2	0.00205078	0.97244	0.989832	0.0101683
																																													BF2	0.00102539	0.979395	1.02168	-0.021675
																																													BF2	0.00102539	1.21805	0.992968	0.00703219
																																													BF2	0.000512695	1.11954	1.01211	-0.012112
																																													BF2	0.000512695	1.10303	0.949275	0.0507248
																																													AREc32 agonist	1.38274e-05	5.14902	1.05149	-0.0514933
																																													AREc32 agonist	1.38274e-05	6.59233	1.03322	-0.0332182
																																													AREc32 agonist	6.91372e-06	2.44392	1.10085	-0.100851
																																													AREc32 agonist	6.91372e-06	2.41601	1.03148	-0.0314786
																																													AREc32 agonist	3.45686e-06	1.67284	0.9964	0.0036002
																																													AREc32 agonist	3.45686e-06	1.52034	0.98999	0.0100101
																																													AREc32 agonist	1.72843e-06	1.28247	1.08019	-0.0801904
																																													AREc32 agonist	1.72843e-06	1.30421	1.02027	-0.0202742
																																													AREc32 agonist	8.64215e-07	1.08651	1.00849	-0.00849184
																																													AREc32 agonist	8.64215e-07	1.09085	1.05841	-0.058412
																																													AREc32 agonist	4.32107e-07	1.08303	1.02556	-0.0255611
																																													AREc32 agonist	4.32107e-07	1.12215	1.09026	-0.0902589
																																													AREc32 agonist	2.16054e-07	0.941923	1.0218	-0.0218033
																																													AREc32 agonist	2.16054e-07	1.05077	1.09605	-0.0960488
																																													AREc32 agonist	1.08027e-07	1.00374	1.02157	-0.021575
																																													AREc32 agonist	1.08027e-07	0.895757	1.0671	-0.0671011
																																													AREc32 agonist	5.40134e-08	1.00026	1.03254	-0.0325424
																																													AREc32 agonist	5.40134e-08	0.898366	1.06861	-0.0686071
																																													AREc32 agonist	2.70067e-08	1.04903	1.0059	-0.00589628
																																													AREc32 agonist	2.70067e-08	0.96192	1.03091	-0.0309064
																																													AREc32 agonist	1.35034e-08	1.06816	1.05471	-0.0547055
																																													AREc32 agonist	1.35034e-08	1.02643	1.00546	-0.00546347
																																													AREc32 agonist	1.72652e-05	7.06425	1.11951	-0.119514
																																													AREc32 agonist	1.72652e-05	artifact
																																													AREc32 agonist	8.6326e-06	3.0979	1.0601	-0.0601046
																																													AREc32 agonist	8.6326e-06	3.4973	1.09967	-0.0996715
																																													AREc32 agonist	4.3163e-06	2.21266	1.0728	-0.0727978
																																													AREc32 agonist	4.3163e-06	2.04347	1.12181	-0.121814
																																													AREc32 agonist	2.15815e-06	1.38785	1.04736	-0.0473625
																																													AREc32 agonist	2.15815e-06	1.24413	0.976606	0.0233944
																																													AREc32 agonist	1.07907e-06	1.19449	0.970032	0.0299685
																																													AREc32 agonist	1.07907e-06	1.22674	1.01608	-0.0160785
																																													AREc32 agonist	5.39537e-07	1.1405	1.06755	-0.0675518
																																													AREc32 agonist	5.39537e-07	1.26595	1.07101	-0.0710095
																																													AREc32 agonist	2.69769e-07	1.17093	1.08588	-0.0858777
																																													AREc32 agonist	2.69769e-07	0.98635	0.975356	0.0246437
																																													AREc32 agonist	1.34884e-07	1.08042	1.04446	-0.0444599
																																													AREc32 agonist	1.34884e-07	0.993306	1.03447	-0.0344659
																																													AREc32 agonist	6.74422e-08	0.990697	1.01375	-0.013749
																																													AREc32 agonist	6.74422e-08	0.985481	1.00618	-0.00617842
																																													AREc32 agonist	3.37211e-08	1.09781	1.03769	-0.0376935
																																													AREc32 agonist	3.37211e-08	1.05599	1.01847	-0.0184672
																																													AREc32 agonist	1.68605e-08	1.08129	0.958348	0.0416517
																																													AREc32 agonist	1.68605e-08	1.02295	1.01184	-0.0118434

[truncated: 34 more sheets: S10 MMP, S11 THR-TA, S12 TTR, S13 TBG, S14 DIO1, S15 DIO2, S16 DIO3, S17 DEHAL, S18 NIS, S19 AhR, S20 PPAR, S21 AR, S22 ER_Luc, S23 ER_BLA, S24 PluriLum, S25 γH2AX_Hep and pH3_Hep, S26 γH2AX and pH3_Neu, S27 PC properties and baseline, S28 Mixture composition& stocks, S29 chemical and mixtures NOI …]
